# Supplementary material for: 9-[(2,6-Dimethoxy­phen­oxy)carbon­yl]-10-methyl­acridinium trifluoro­methane­sulfonate
Source: Acta Crystallogr Sect E Struct Rep Online. 2009 Mar 19;65(Pt 4):o789–90. doi: 10.1107/S1600536809007570 (PMC2968902; doi:10.1107/S1600536809007570)
Supplement: Supplementary file 2 [file e-65-0o789-Isup2.hkl]

# 
# h,k,l, Fc-squared, Fo-squared, sigma(Fo-squared) and status flag 
# 
data_I
_shelx_title ' DT031108 in P2(1)/c' 
_shelx_refln_list_code          4 
_shelx_F_calc_maximum      456.45 
_exptl_crystal_F_000      1080.00 
_reflns_d_resolution_high  0.8378 
 
loop_ 
 _symmetry_equiv_pos_as_xyz 
 'x, y, z' 
 '-x, y+1/2, -z+1/2' 
 '-x, -y, -z' 
 'x, -y-1/2, z-1/2' 
 
_cell_length_a    11.6803 
_cell_length_b    14.7434 
_cell_length_c    13.6286 
_cell_angle_alpha  90.000 
_cell_angle_beta   93.462 
_cell_angle_gamma  90.000 
 
_shelx_F_squared_multiplier     1.000 
 
loop_ 
 _refln_index_h 
 _refln_index_k 
 _refln_index_l 
 _refln_F_squared_calc 
 _refln_F_squared_meas 
 _refln_F_squared_sigma 
 _refln_observed_status 
   2   0   0    21472.10    21019.77    182.83 o 
   3   0   0     1278.03     1373.00     36.59 o 
   4   0   0      362.79      389.77      8.48 o 
   5   0   0     7873.75     7709.41     30.04 o 
   6   0   0     1677.77     1879.38     16.55 o 
   7   0   0      950.37      901.21     13.00 o 
   8   0   0      120.03      116.49     10.68 o 
   9   0   0       19.24       23.99     12.05 o 
  10   0   0        8.24        2.71     13.10 o 
  11   0   0      179.55      175.19     14.49 o 
  12   0   0       16.39       11.51     13.68 o 
  13   0   0      221.52      296.07     37.52 o 
   2   1   0     5220.67     5330.73     58.99 o 
   3   1   0     3053.29     2993.11     13.51 o 
   4   1   0     3506.06     3673.75     27.74 o 
   5   1   0     1383.84     1378.08      9.44 o 
   6   1   0      566.87      607.07     13.86 o 
   7   1   0        5.03       13.15      5.99 o 
   8   1   0      231.19      259.03      7.39 o 
   9   1   0      247.59      245.99      9.39 o 
  10   1   0       42.42       58.53      9.37 o 
  11   1   0       10.16       16.48      9.78 o 
  12   1   0        0.33        8.95      9.73 o 
  13   1   0       67.26       44.65     24.51 o 
   1   2   0     1494.23     1438.14      9.75 o 
   2   2   0      106.66      119.96      6.20 o 
   3   2   0      376.49      393.46      6.89 o 
   4   2   0     3690.05     3614.56     14.14 o 
   5   2   0      211.53      211.57      7.28 o 
   6   2   0      956.29      998.64      9.31 o 
   7   2   0       53.57       56.73      5.67 o 
   8   2   0      165.68      171.04      7.68 o 
   9   2   0      678.77      748.86     16.30 o 
  10   2   0        0.98       -0.71      9.17 o 
  11   2   0      212.28      237.46     15.37 o 
  12   2   0       21.40       30.22     18.04 o 
  13   2   0       48.09       50.94     20.48 o 
   1   3   0     4894.38     4757.91     25.46 o 
   2   3   0    10204.34     9534.47     68.54 o 
   3   3   0     2192.94     2070.88     19.36 o 
   4   3   0      222.31      231.62      6.36 o 
   5   3   0     3097.39     3070.41     24.32 o 
   6   3   0      661.77      674.06      8.14 o 
   7   3   0      104.08      112.66      6.73 o 
   8   3   0      509.31      560.97      9.46 o 
   9   3   0     1042.51     1024.03     11.68 o 
  10   3   0       31.51       26.18      9.84 o 
  11   3   0        7.08        5.31      8.51 o 
  12   3   0        8.14       13.98     17.91 o 
  13   3   0        0.05       -4.51     19.90 o 
   0   4   0     4022.56     3635.25     35.34 o 
   1   4   0       87.64      125.33      8.21 o 
   2   4   0     2933.97     3031.67     20.17 o 
   3   4   0      643.08      593.02      9.12 o 
   4   4   0     3760.68     3642.05     22.89 o 
   5   4   0       79.44       98.67      7.12 o 
   6   4   0      190.43      189.23      7.11 o 
   7   4   0      985.38     1073.73     10.74 o 
   8   4   0      583.44      623.67     12.94 o 
   9   4   0      215.86      246.14     11.26 o 
  10   4   0       14.82        8.74      9.08 o 
  11   4   0       53.26       62.51     10.56 o 
  12   4   0        8.42       14.92     21.29 o 
  13   4   0       25.14       42.58     22.62 o 
   1   5   0      946.24      928.66      8.91 o 
   2   5   0      386.59      293.59      7.68 o 
   3   5   0        1.03        5.96      6.69 o 
   4   5   0      682.70      763.82      7.78 o 
   5   5   0     1437.94     1510.66     10.79 o 
   6   5   0       49.48       52.64      7.21 o 
   7   5   0       88.98       74.61      7.22 o 
   8   5   0      236.98      254.37     10.23 o 
   9   5   0       30.76       22.46     11.08 o 
  10   5   0       45.04       47.16     10.93 o 
  11   5   0       20.32       13.93     16.12 o 
  12   5   0       19.98       27.59     16.72 o 
  13   5   0        0.42        7.44     24.04 o 
   0   6   0       17.31       18.61     10.14 o 
   1   6   0     2296.09     2364.49     24.38 o 
   2   6   0      503.67      580.25      8.92 o 
   3   6   0      124.01      118.88      7.32 o 
   4   6   0     1502.00     1397.97     13.46 o 
   5   6   0       51.86       31.29      7.63 o 
   6   6   0     1180.50     1241.97     17.11 o 
   7   6   0       63.83       56.24      9.28 o 
   8   6   0        5.90       -2.92     10.78 o 
   9   6   0      197.04      207.95     11.67 o 
  10   6   0       34.71       29.28     11.42 o 
  11   6   0        4.96       11.58     16.93 o 
  12   6   0       31.48       28.90     17.56 o 
  13   6   0        1.77       29.45     24.52 o 
   1   7   0      379.09      382.73      8.64 o 
   2   7   0     5629.53     5900.35     23.21 o 
   3   7   0        4.84        3.45      7.78 o 
   4   7   0      120.54      113.51      8.83 o 
   5   7   0      632.07      672.58      9.11 o 
   6   7   0     1135.04     1118.69     11.24 o 
   7   7   0       20.95       15.28      8.84 o 
   8   7   0       59.86       58.66     12.02 o 
   9   7   0        0.17        1.10     12.11 o 
  10   7   0       16.91       22.82     11.86 o 
  11   7   0        1.89        8.82     20.60 o 
  12   7   0        1.47       16.73     20.40 o 
   0   8   0     1015.81     1265.75     93.18 o 
   1   8   0      810.51      960.95     23.87 o 
   2   8   0      867.60      965.19     26.41 o 
   3   8   0        0.41        1.28      7.85 o 
   4   8   0      264.59      272.99      9.13 o 
   5   8   0      268.39      265.28      8.56 o 
   6   8   0      378.45      378.97      8.62 o 
   7   8   0       36.74       28.74     11.76 o 
   8   8   0        2.12        8.46     12.78 o 
   9   8   0       25.78       18.95     14.29 o 
  10   8   0        8.05       10.55     16.15 o 
  11   8   0       12.92       22.90     17.07 o 
  12   8   0       16.91       25.33     17.62 o 
   1   9   0        4.36        3.95      8.01 o 
   2   9   0      180.58      166.42      9.08 o 
   3   9   0      470.77      467.18      9.35 o 
   4   9   0       14.59       15.93      8.58 o 
   5   9   0      327.74      313.00      9.96 o 
   6   9   0       29.51       37.21     10.47 o 
   7   9   0      399.25      443.21     14.26 o 
   8   9   0      523.61      509.74     16.29 o 
   9   9   0      131.54      142.59     15.23 o 
  10   9   0        1.10        6.02     20.41 o 
  11   9   0        1.12        6.14     17.26 o 
   0  10   0     1192.15     1241.84     30.93 o 
   1  10   0       13.31        7.67      8.15 o 
   2  10   0     1001.11      976.37     10.94 o 
   3  10   0      119.45      131.81      8.87 o 
   4  10   0      151.60      164.65     11.14 o 
   5  10   0       31.94       32.69     11.80 o 
   6  10   0      463.18      485.92     13.80 o 
   7  10   0     1258.43     1333.80     26.00 o 
   8  10   0      122.04      131.11     20.04 o 
   9  10   0      945.29      935.43     29.44 o 
  10  10   0       21.31       13.62     23.16 o 
  11  10   0       33.98       39.13     19.02 o 
   1  11   0       43.08       36.32      9.43 o 
   2  11   0      125.43      111.57     11.19 o 
   3  11   0      162.22      175.96     12.08 o 
   4  11   0        1.28        4.01     13.88 o 
   5  11   0        1.05       -0.63     14.11 o 
   6  11   0      133.86      112.27     13.40 o 
   7  11   0      269.65      301.43     17.36 o 
   8  11   0      400.47      358.54     21.99 o 
   9  11   0      160.35      194.08     21.59 o 
  10  11   0       35.84       44.17     22.38 o 
   0  12   0       49.46       38.93     20.12 o 
   1  12   0       18.04       16.28     12.77 o 
   2  12   0        8.56       19.37     13.79 o 
   3  12   0       15.34       14.49     13.88 o 
   4  12   0       37.84       17.97     14.76 o 
   5  12   0       47.04       39.10     15.99 o 
   6  12   0        9.57       13.35     16.60 o 
   7  12   0       48.97       44.79     16.85 o 
   8  12   0      296.54      276.56     22.31 o 
   9  12   0       15.62       23.92     21.78 o 
  10  12   0       22.29       20.11     22.78 o 
   1  13   0        1.64       -1.02     12.32 o 
   2  13   0      123.53      104.58     14.23 o 
   3  13   0      161.81      150.00     15.52 o 
   4  13   0        1.10        6.09     16.10 o 
   5  13   0       33.59       31.70     16.54 o 
   6  13   0       58.22       72.33     16.96 o 
   7  13   0       90.39       86.37     17.74 o 
   8  13   0      128.13      150.90     18.73 o 
   9  13   0       18.57       25.27     23.25 o 
   0  14   0      441.29      349.74     20.40 o 
   1  14   0        0.07        2.26     14.06 o 
   2  14   0        5.97        7.43     13.89 o 
   3  14   0        2.04        0.16     15.73 o 
   4  14   0       90.24       99.25     17.73 o 
   5  14   0       39.09       27.25     17.89 o 
   6  14   0        2.59       -4.28     19.30 o 
   7  14   0       12.25        1.80     18.97 o 
   8  14   0        3.70        9.88     18.36 o 
   1  15   0       74.29       43.21     15.49 o 
   2  15   0       24.68       20.88     15.04 o 
   3  15   0        2.20        4.98     18.48 o 
   4  15   0        0.02       -0.11     16.62 o 
   5  15   0        0.31       -3.73     17.76 o 
   6  15   0        0.02       14.21     21.70 o 
   7  15   0        4.58       -0.28     21.92 o 
   0  16   0       10.02        2.96     20.79 o 
   1  16   0       30.19       31.21     16.12 o 
   2  16   0       14.01       16.38     16.19 o 
   3  16   0       21.32        7.00     17.49 o 
   4  16   0        7.07       12.28     21.71 o 
   5  16   0        0.45       -1.46     20.34 o 
   1  17   0       34.53       15.15     15.33 o 
   2  17   0       32.84       32.15     19.38 o 
   3  17   0        0.25        1.98     18.38 o 
 -13   1   1        5.82        0.42     24.81 o 
 -12   1   1        3.33        5.19     22.60 o 
 -11   1   1        8.32        6.07      7.35 o 
 -10   1   1        0.24       -0.51      7.74 o 
  -9   1   1      130.37      129.65      7.61 o 
  -8   1   1       37.88       47.24      5.99 o 
  -7   1   1       60.10       62.17      5.36 o 
  -6   1   1        0.24        1.02      5.03 o 
  -5   1   1       38.47       34.89      3.93 o 
  -4   1   1     3670.14     3674.98     34.43 o 
  -3   1   1     3505.15     3441.94     41.01 o 
  -2   1   1      403.70      420.86      5.19 o 
   2   1   1       86.37       95.81      5.61 o 
   3   1   1      844.63      848.05      7.63 o 
   4   1   1      297.92      275.69      6.05 o 
   5   1   1        1.28        1.02      6.83 o 
   6   1   1        9.77       14.99      5.74 o 
   7   1   1       65.18       56.72      6.43 o 
   8   1   1      190.72      177.00      7.92 o 
   9   1   1       41.76       57.95      9.23 o 
  10   1   1        1.44       -0.70     10.36 o 
  11   1   1       15.46        9.49     18.69 o 
  12   1   1       36.47       49.10     21.57 o 
  13   1   1       83.15       96.68     24.51 o 
 -13   2   1        1.84        4.31     19.79 o 
 -12   2   1      100.38      127.74     23.67 o 
 -11   2   1       27.90       27.12      6.18 o 
 -10   2   1      308.61      310.36      7.49 o 
  -9   2   1       37.00       41.02      6.03 o 
  -8   2   1      199.53      216.35      6.87 o 
  -7   2   1       29.86       31.83      4.80 o 
  -6   2   1        5.95       11.89      6.05 o 
  -5   2   1     1667.04     1728.60      8.95 o 
  -4   2   1      267.73      268.87      5.72 o 
  -3   2   1      448.81      414.98      5.71 o 
  -2   2   1      887.97      840.28      6.29 o 
  -1   2   1     1803.09     1868.62     14.23 o 
   0   2   1     6786.79     6498.36     94.78 o 
   1   2   1     4826.22     4790.63     32.00 o 
   2   2   1     3541.62     3449.12     15.94 o 
   3   2   1      272.41      256.30      5.97 o 
   4   2   1     1106.35     1098.29      9.72 o 
   5   2   1     1193.00     1262.05      9.62 o 
   6   2   1       23.49       28.03      6.67 o 
   7   2   1      438.71      414.16      8.08 o 
   8   2   1      241.84      233.03      7.98 o 
   9   2   1      116.16      112.83     12.75 o 
  10   2   1        0.05       -8.81      9.76 o 
  11   2   1       23.03       22.02     16.91 o 
  12   2   1       10.01        5.25     18.42 o 
  13   2   1       22.58       20.33     19.56 o 
 -13   3   1        5.06       -2.05     21.49 o 
 -12   3   1       30.49       23.63     18.51 o 
 -11   3   1      102.67       96.48      7.94 o 
 -10   3   1       96.15       91.01      6.97 o 
  -9   3   1      276.88      256.46      7.43 o 
  -8   3   1      885.48      906.15      8.39 o 
  -7   3   1       52.37       50.24      5.72 o 
  -6   3   1       12.99       15.96      5.76 o 
  -5   3   1       56.51       46.03      6.14 o 
  -4   3   1      443.76      478.09      6.83 o 
  -3   3   1       13.61       29.41      5.10 o 
  -2   3   1        0.63       -0.78      6.79 o 
  -1   3   1     7633.82     7494.03     53.22 o 
   0   3   1     1680.06     1669.23     21.21 o 
   1   3   1     5461.64     5704.99     36.36 o 
   2   3   1        0.74       -2.56      6.19 o 
   3   3   1       63.22       64.02      5.37 o 
   4   3   1     2402.61     2491.97     11.00 o 
   5   3   1       28.93       41.17      7.15 o 
   6   3   1      321.68      323.05      7.36 o 
   7   3   1      579.56      602.36      8.46 o 
   8   3   1      894.36      858.78     13.42 o 
   9   3   1       26.14       19.96      8.75 o 
  10   3   1        4.32        1.26      8.32 o 
  11   3   1        0.71       -5.34     15.28 o 
  12   3   1        1.12        5.65     13.34 o 
  13   3   1       35.87       42.74     20.48 o 
 -13   4   1        9.82       13.60     26.25 o 
 -12   4   1      193.57      200.95     25.85 o 
 -11   4   1       76.67       81.03      9.29 o 
 -10   4   1       39.20       45.46      7.94 o 
  -9   4   1       67.43       78.58      8.83 o 
  -8   4   1       51.32       57.05      7.54 o 
  -7   4   1      574.92      628.43      8.54 o 
  -6   4   1      356.07      379.80     10.25 o 
  -5   4   1      361.57      362.87      7.08 o 
  -4   4   1       67.71       64.42      6.33 o 
  -3   4   1       41.38       39.65      5.80 o 
  -2   4   1      171.48      168.32      5.62 o 
  -1   4   1       86.54       82.65      5.79 o 
   0   4   1       50.19       51.00      7.78 o 
   1   4   1    17178.15    16462.59     90.23 o 
   2   4   1     1903.28     1967.57     11.81 o 
   3   4   1     5994.38     5976.99     27.31 o 
   4   4   1      152.04      182.77      6.79 o 
   5   4   1      428.79      386.64      8.60 o 
   6   4   1     1475.09     1635.43     14.04 o 
   7   4   1      595.39      651.46     10.33 o 
   8   4   1     1873.69     1936.90     18.58 o 
   9   4   1      551.80      551.46     14.57 o 
  10   4   1        0.02        4.46     20.51 o 
  11   4   1       13.16        0.82     15.05 o 
  12   4   1       25.22       24.32     15.57 o 
  13   4   1        4.36        2.16     26.05 o 
 -13   5   1        0.20       -4.13     48.65 o 
 -12   5   1        2.26        5.12     21.19 o 
 -11   5   1       16.64       18.37      8.08 o 
 -10   5   1      119.55      105.12     10.48 o 
  -9   5   1      199.63      198.22     11.24 o 
  -8   5   1      741.04      778.61     11.79 o 
  -7   5   1      322.81      333.96     10.42 o 
  -6   5   1        0.08       -3.41      7.09 o 
  -5   5   1      547.43      444.18     12.21 o 
  -4   5   1       10.78       10.77      7.13 o 
  -3   5   1      354.23      350.55      6.65 o 
  -2   5   1      329.20      291.46      6.46 o 
  -1   5   1     2096.72     1910.47     14.76 o 
   0   5   1      391.39      428.30      7.62 o 
   1   5   1      153.08      153.04      8.26 o 
   2   5   1        4.59       -1.33      7.34 o 
   3   5   1     1079.50      860.62      9.36 o 
   4   5   1     1105.77     1223.79      8.69 o 
   5   5   1      796.74      881.04      9.20 o 
   6   5   1       54.65       65.40      7.91 o 
   7   5   1      381.32      463.14      9.56 o 
   8   5   1       16.29       12.30      9.41 o 
   9   5   1       29.13       17.52     10.92 o 
  10   5   1      244.02      269.03     11.52 o 
  11   5   1        5.69       -4.48     19.28 o 
  12   5   1       23.48       28.03     17.41 o 
  13   5   1        0.00        1.56     25.49 o 
 -13   6   1        6.88       17.22     24.95 o 
 -12   6   1       42.46       30.59     22.52 o 
 -11   6   1        0.42       -5.49     20.24 o 
 -10   6   1       99.76      105.94     12.26 o 
  -9   6   1        2.09        3.76     11.62 o 
  -8   6   1      549.30      592.56     14.80 o 
  -7   6   1      409.56      412.52      9.55 o 
  -6   6   1      179.72      208.85      8.47 o 
  -5   6   1      163.23      145.02      7.24 o 
  -4   6   1       57.29       69.86      7.41 o 
  -3   6   1       21.89       39.04      7.11 o 
  -2   6   1      935.98     1107.26     15.35 o 
  -1   6   1     1914.05     2156.29     14.43 o 
   0   6   1     2396.24     2755.43     18.13 o 
   1   6   1     3482.32     3159.36     39.36 o 
   2   6   1       21.93        9.08      7.88 o 
   3   6   1     6213.22     6500.55     23.40 o 
   4   6   1      357.06      345.08      8.97 o 
   5   6   1      238.26      256.66      7.69 o 
   6   6   1      181.04      155.61      8.78 o 
   7   6   1       60.85       52.78      9.54 o 
   8   6   1      852.18      871.77     13.11 o 
   9   6   1       94.45      111.91     10.83 o 
  10   6   1       23.24        9.13     11.16 o 
  11   6   1        0.24        7.47     17.88 o 
  12   6   1        0.39       10.61     18.14 o 
  13   6   1        6.91       11.75     27.20 o 
 -12   7   1        0.72        0.44     20.98 o 
 -11   7   1       22.87       22.84     15.14 o 
 -10   7   1       97.41      100.82     10.96 o 
  -9   7   1      132.62      143.48     11.15 o 
  -8   7   1      516.13      509.66     14.37 o 
  -7   7   1      222.96      223.80     11.38 o 
  -6   7   1     1098.44     1069.87     10.61 o 
  -5   7   1      178.22      184.41      8.34 o 
  -4   7   1     2416.17     2586.44     21.77 o 
  -3   7   1        6.48       11.56      8.65 o 
  -2   7   1      917.67      972.51     33.79 o 
  -1   7   1     3045.54     3190.98     25.33 o 
   0   7   1       82.67       88.44      8.58 o 
   1   7   1     2294.00     2434.41     28.13 o 
   2   7   1     1666.17     1566.19     11.49 o 
   3   7   1     1438.20     1305.91     12.23 o 
   4   7   1      235.56      271.23      9.76 o 
   5   7   1      994.02     1038.89     11.72 o 
   6   7   1      112.25      121.68      8.96 o 
   7   7   1      858.83      819.24     12.02 o 
   8   7   1      228.94      213.92     11.81 o 
   9   7   1       38.69       26.66     12.25 o 
  10   7   1      100.36      108.59     15.11 o 
  11   7   1        3.29        8.89     17.99 o 
  12   7   1       11.58       11.04     19.23 o 
 -12   8   1        9.55       23.21     20.57 o 
 -11   8   1       15.94       14.95     18.02 o 
 -10   8   1       87.51       90.62     17.25 o 
  -9   8   1       41.53       53.33     12.36 o 
  -8   8   1      438.24      426.96     13.37 o 
  -7   8   1      689.86      735.75     17.00 o 
  -6   8   1       60.93       79.25      7.44 o 
  -5   8   1       28.87       21.29      7.28 o 
  -4   8   1       36.54       34.97      7.86 o 
  -3   8   1      249.04      218.28     11.42 o 
  -2   8   1     1406.40     1480.74     32.15 o 
  -1   8   1     1795.07     1775.72     73.01 o 
   0   8   1        0.12        1.91      7.70 o 
   1   8   1       17.64       30.68      8.11 o 
   2   8   1        0.71        3.34      7.74 o 
   3   8   1     1032.49     1126.77     16.33 o 
   4   8   1      338.35      322.44      8.81 o 
   5   8   1      254.35      230.51      9.22 o 
   6   8   1       82.55       57.08      8.69 o 
   7   8   1      165.94      188.99     10.60 o 
   8   8   1      505.74      507.83     17.02 o 
   9   8   1        4.80        7.11     16.45 o 
  10   8   1       46.43       56.38     19.14 o 
  11   8   1        7.29       -0.73     19.59 o 
  12   8   1       32.71       51.18     20.61 o 
 -11   9   1      148.65      150.23     17.81 o 
 -10   9   1        7.48       11.56     17.50 o 
  -9   9   1       29.37       31.51     14.16 o 
  -8   9   1       21.00       27.37     14.56 o 
  -7   9   1        0.01        0.83      9.90 o 
  -6   9   1      461.15      449.85     11.41 o 
  -5   9   1      260.57      256.03      9.43 o 
  -4   9   1      388.06      397.21      8.91 o 
  -3   9   1       79.45       66.34      8.05 o 
  -2   9   1      223.67      188.05      8.21 o 
  -1   9   1     1053.93     1030.18     11.60 o 
   0   9   1      675.50      725.96     10.72 o 
   1   9   1      706.69      741.25     10.80 o 
   2   9   1      405.97      405.25      9.02 o 
   3   9   1       94.80      100.53      8.22 o 
   4   9   1       22.55        6.48      8.50 o 
   5   9   1        7.20       -0.20      9.35 o 
   6   9   1        7.51        8.16      9.59 o 
   7   9   1        0.06       -3.67     15.46 o 
   8   9   1      303.40      296.36     15.73 o 
   9   9   1       25.86       26.06     17.35 o 
  10   9   1        4.28       -5.24     21.56 o 
  11   9   1       16.34       31.20     18.10 o 
 -11  10   1      137.91      159.09     19.92 o 
 -10  10   1       21.24       17.01     20.48 o 
  -9  10   1      112.58      117.80     17.36 o 
  -8  10   1      620.19      607.50     14.84 o 
  -7  10   1      343.01      358.67     13.07 o 
  -6  10   1      155.00      156.83     12.34 o 
  -5  10   1      103.20       97.74     11.06 o 
  -4  10   1      909.38      860.50     12.52 o 
  -3  10   1      236.48      224.46      9.58 o 
  -2  10   1      186.15      201.05      8.91 o 
  -1  10   1       31.24       27.67      7.84 o 
   0  10   1      629.27      655.15     10.31 o 
   1  10   1      834.44      864.78     14.65 o 
   2  10   1       94.49       96.07      8.29 o 
   3  10   1      396.15      422.46     10.64 o 
   4  10   1      170.78      156.26     11.38 o 
   5  10   1     1601.41     1553.71     21.52 o 
   6  10   1     1023.28     1001.35     17.54 o 
   7  10   1      131.37      153.83     16.67 o 
   8  10   1      413.17      425.84     22.74 o 
   9  10   1      140.62      129.57     21.06 o 
  10  10   1       37.77       36.02     21.07 o 
  11  10   1        0.30        8.33     19.64 o 
 -10  11   1        0.09        5.34     21.68 o 
  -9  11   1      121.69      124.91     20.94 o 
  -8  11   1      252.59      237.54     20.70 o 
  -7  11   1       96.28      113.77     13.32 o 
  -6  11   1      906.35      899.17     17.21 o 
  -5  11   1      159.68      162.77     14.42 o 
  -4  11   1        2.02       -4.43     11.41 o 
  -3  11   1      430.07      384.34     12.62 o 
  -2  11   1      714.55      684.20     13.03 o 
  -1  11   1      678.61      652.70     11.66 o 
   0  11   1      610.05      630.55     12.18 o 
   1  11   1       12.76       14.88     11.85 o 
   2  11   1      487.36      523.71     12.66 o 
   3  11   1      746.12      721.95     15.01 o 
   4  11   1        0.65        1.68     12.13 o 
   5  11   1      345.04      374.67     16.70 o 
   6  11   1      115.58       91.03     16.08 o 
   7  11   1       20.71       33.57     15.73 o 
   8  11   1      205.74      259.38     22.93 o 
   9  11   1       71.60      101.46     22.28 o 
  10  11   1       42.53       30.08     22.07 o 
 -10  12   1        1.29       34.48     38.23 o 
  -9  12   1      110.79      140.67     22.62 o 
  -8  12   1      502.92      509.25     19.35 o 
  -7  12   1       72.30       54.12     17.65 o 
  -6  12   1       12.48        5.81     15.43 o 
  -5  12   1        7.21        7.84     12.75 o 
  -4  12   1      438.07      413.71     13.43 o 
  -3  12   1     1254.68     1297.85     18.04 o 
  -2  12   1      108.35      116.65     12.67 o 
  -1  12   1      572.30      558.38     12.49 o 
   0  12   1      773.73      738.37     22.91 o 
   1  12   1      254.73      254.03     15.65 o 
   2  12   1      406.64      364.15     14.97 o 
   3  12   1        0.32        0.18     15.05 o 
   4  12   1        0.35       -5.66     15.69 o 
   5  12   1      757.99      726.90     19.11 o 
   6  12   1      223.18      201.30     17.36 o 
   7  12   1       16.47       11.15     17.11 o 
   8  12   1        3.91       -0.36     22.33 o 
   9  12   1      169.04      136.29     23.08 o 
  10  12   1        9.97       11.90     23.27 o 
  -9  13   1        1.81       -7.80     28.14 o 
  -8  13   1       20.95       30.46     17.98 o 
  -7  13   1        2.76        4.76     18.19 o 
  -6  13   1       45.36       41.62     16.96 o 
  -5  13   1       60.33       77.68     17.53 o 
  -4  13   1       14.31       29.22     14.96 o 
  -3  13   1      164.36      128.33     14.82 o 
  -2  13   1      533.56      544.74     16.74 o 
  -1  13   1        0.18       -6.27     13.49 o 
   0  13   1       26.41       22.05     13.66 o 
   1  13   1      113.75       86.69     15.53 o 
   2  13   1       67.24       88.53     15.42 o 
   3  13   1      497.30      473.26     17.72 o 
   4  13   1       34.42       14.43     15.17 o 
   5  13   1       38.97       48.63     16.51 o 
   6  13   1        1.23      -14.46     18.41 o 
   7  13   1       19.42       32.87     18.28 o 
   8  13   1        8.37        5.90     22.37 o 
   9  13   1        0.29       16.02     37.48 o 
  -8  14   1       34.76       24.68     19.48 o 
  -7  14   1       16.83       29.78     18.61 o 
  -6  14   1       29.75       25.00     18.60 o 
  -5  14   1        1.41        9.79     17.02 o 
  -4  14   1      126.29      129.22     17.39 o 
  -3  14   1     1065.98     1030.14     19.34 o 
  -2  14   1      441.64      420.84     16.79 o 
  -1  14   1      958.51      862.88     16.12 o 
   0  14   1      683.78      621.87     16.08 o 
   1  14   1      144.59      129.31     15.83 o 
   2  14   1      254.73      217.90     16.72 o 
   3  14   1       13.55       11.59     16.66 o 
   4  14   1      105.99      123.09     16.97 o 
   5  14   1       27.73       39.89     16.97 o 
   6  14   1        2.00       10.40     18.00 o 
   7  14   1        3.64       11.14     19.31 o 
   8  14   1        2.85        9.47     21.79 o 
  -7  15   1        4.90        1.50     19.62 o 
  -6  15   1       14.94       39.37     18.92 o 
  -5  15   1       17.56       42.43     17.84 o 
  -4  15   1       12.80       13.81     17.34 o 
  -3  15   1      105.34       65.48     16.07 o 
  -2  15   1       20.75       12.24     15.90 o 
  -1  15   1       59.43       38.23     14.99 o 
   0  15   1       53.34       38.72     13.44 o 
   1  15   1        0.20       -3.98     14.97 o 
   2  15   1       24.33       49.72     16.69 o 
   3  15   1      119.23      124.99     18.52 o 
   4  15   1        1.09       -9.00     19.31 o 
   5  15   1        1.50        4.68     17.82 o 
   6  15   1        7.85       12.75     19.05 o 
   7  15   1       51.15       50.38     19.74 o 
  -5  16   1       10.54       24.84     19.18 o 
  -4  16   1       22.91       10.32     18.93 o 
  -3  16   1       32.57       27.15     15.92 o 
  -2  16   1       34.40       37.81     16.17 o 
  -1  16   1       33.74       41.29     15.80 o 
   0  16   1       19.59       23.65     14.17 o 
   1  16   1       23.55        3.14     15.78 o 
   2  16   1       51.20       28.22     18.09 o 
   3  16   1        1.55       -7.45     20.52 o 
   4  16   1       78.62       98.30     19.88 o 
   5  16   1       64.29       73.10     19.84 o 
  -3  17   1        2.58        7.90     21.37 o 
  -2  17   1       26.95       19.49     17.92 o 
  -1  17   1       10.56       11.37     19.61 o 
   0  17   1        2.47       15.40     15.40 o 
   1  17   1        0.01       -0.05     16.64 o 
   2  17   1       46.44       51.84     18.71 o 
   3  17   1        0.14       -3.09     19.74 o 
 -13   0   2       22.31       16.60     37.28 o 
 -12   0   2       12.82       38.56     34.50 o 
 -11   0   2      257.11      269.34     33.90 o 
 -10   0   2       26.78        6.89     25.28 o 
  -9   0   2       23.43       23.22     25.90 o 
  -8   0   2      492.04      578.35     22.89 o 
  -7   0   2       82.04      125.83     14.86 o 
  -6   0   2     6079.62     4921.44     46.07 o 
  -5   0   2     1591.81     1592.37     27.21 o 
  -4   0   2    22184.09    22020.51    290.89 o 
  -3   0   2   208342.31   197268.53    769.87 o 
  -2   0   2     3812.76     3832.49     25.59 o 
  -1   0   2      116.15      115.76      4.72 o 
   1   0   2    34653.47    33859.40    212.85 o 
   2   0   2    14978.76    14002.51     99.74 o 
   3   0   2      379.35      391.70     10.37 o 
   4   0   2       81.81       60.12      7.87 o 
   5   0   2       74.87       74.04      8.96 o 
   6   0   2     1215.65     1177.09     16.09 o 
   7   0   2        0.07        3.03     10.21 o 
   8   0   2      198.74      191.48     20.12 o 
   9   0   2      528.06      553.82     27.93 o 
  10   0   2      272.02      283.64     27.06 o 
  11   0   2        3.99       10.86     25.74 o 
  12   0   2       20.66       18.88     17.13 o 
  13   0   2       46.95       43.79     32.10 o 
 -13   1   2       26.01       42.06     24.50 o 
 -12   1   2       16.98       22.79     24.04 o 
 -11   1   2       74.11       50.84     22.14 o 
 -10   1   2       12.03       -1.46      6.43 o 
  -9   1   2      256.50      216.54     16.18 o 
  -8   1   2      210.58      216.51     12.13 o 
  -7   1   2      295.26      258.81      9.09 o 
  -6   1   2     1016.10     1017.29     74.28 o 
  -5   1   2     3552.50     3161.47     44.55 o 
  -4   1   2     6906.80     6923.83     46.91 o 
  -3   1   2    20356.46    19521.00    105.25 o 
  -2   1   2    25447.94    24899.03    114.81 o 
  -1   1   2      571.76      703.64      7.54 o 
   0   1   2     2939.99     3150.48     15.98 o 
   1   1   2      273.73      249.92     16.05 o 
   2   1   2    11889.46    11610.56     61.91 o 
   3   1   2       13.94        9.78      4.68 o 
   4   1   2     2792.29     2777.62     21.91 o 
   5   1   2      337.76      328.37      7.69 o 
   6   1   2        9.94        6.35      5.98 o 
   7   1   2      105.08      109.59      7.50 o 
   8   1   2      111.36      110.54      9.09 o 
   9   1   2      194.37      233.18     17.90 o 
  10   1   2      128.12      106.52     20.50 o 
  11   1   2       28.02       31.48     14.38 o 
  12   1   2        7.75        3.20     11.97 o 
  13   1   2       62.92       34.46     19.06 o 
 -13   2   2        5.74       17.74     21.08 o 
 -12   2   2      122.14      141.68     22.65 o 
 -11   2   2       43.93       48.83      8.64 o 
 -10   2   2        5.86       14.07      9.67 o 
  -9   2   2       20.40       26.31     10.33 o 
  -8   2   2      215.12      220.06      8.83 o 
  -7   2   2      753.76      728.40      9.37 o 
  -6   2   2      655.05      607.01     35.31 o 
  -5   2   2      573.53      513.29      7.39 o 
  -4   2   2     5140.21     4818.33     34.73 o 
  -3   2   2      432.18      405.21      4.93 o 
  -2   2   2     7957.31     8100.90     36.12 o 
  -1   2   2     5179.17     5187.63     32.93 o 
   0   2   2     3139.21     3249.88     33.72 o 
   1   2   2    14043.79    13535.06    145.44 o 
   2   2   2      827.88      655.99      6.60 o 
   3   2   2      296.66      270.70      5.80 o 
   4   2   2      569.89      671.52      6.25 o 
   5   2   2      978.26      958.54      9.44 o 
   6   2   2       81.77      101.94      6.19 o 
   7   2   2      183.21      201.23      7.56 o 
   8   2   2        2.39       -5.63      7.80 o 
   9   2   2      232.98      215.76     18.25 o 
  10   2   2       16.99       29.40     14.81 o 
  11   2   2       15.35       32.49     13.12 o 
  12   2   2       14.70       27.06     11.25 o 
  13   2   2       64.23       62.32     19.80 o 
 -13   3   2       37.01       53.59     20.74 o 
 -12   3   2        0.25       11.94     19.43 o 
 -11   3   2        0.81       -0.73     10.76 o 
 -10   3   2      162.36      107.85     10.05 o 
  -9   3   2      821.92      806.46     17.41 o 
  -8   3   2      811.46      739.08      8.73 o 
  -7   3   2      223.82      243.53      6.11 o 
  -6   3   2      214.54      213.49     10.87 o 
  -5   3   2     2711.41     2569.77     17.02 o 
  -4   3   2     2422.55     2441.51     12.50 o 
  -3   3   2      266.31      232.89      5.29 o 
  -2   3   2     1679.64     1580.94     11.60 o 
  -1   3   2     3818.73     3602.87     11.21 o 
   0   3   2    14933.43    14341.22     96.46 o 
   1   3   2       17.74       41.17      8.46 o 
   2   3   2     2050.58     1954.77     16.54 o 
   3   3   2     2486.11     2391.90     15.25 o 
   4   3   2      209.04      262.82      6.63 o 
   5   3   2        6.78        9.68      6.78 o 
   6   3   2     2098.35     2198.20     23.48 o 
   7   3   2       91.31       95.41      7.03 o 
   8   3   2        1.02       -1.68      8.71 o 
   9   3   2      327.07      324.31     12.52 o 
  10   3   2      101.88       92.83     13.51 o 
  11   3   2       90.77       77.15     10.86 o 
  12   3   2       24.17       17.97     11.47 o 
  13   3   2        6.85       14.27     23.87 o 
 -13   4   2        2.07        6.68     25.34 o 
 -12   4   2        4.27       11.97     22.76 o 
 -11   4   2       39.14       37.05      5.77 o 
 -10   4   2      405.61      388.47      6.21 o 
  -9   4   2       44.54       48.86      5.37 o 
  -8   4   2      183.13      207.01      7.80 o 
  -7   4   2      757.39      681.87     10.26 o 
  -6   4   2      338.40      287.43      9.26 o 
  -5   4   2     1152.73     1087.80     37.23 o 
  -4   4   2       74.61       83.56      5.84 o 
  -3   4   2     2978.31     2970.13     14.86 o 
  -2   4   2      414.62      411.04      5.25 o 
  -1   4   2     1887.31     1883.46     10.95 o 
   0   4   2      278.67      293.50      7.53 o 
   1   4   2     1424.58     1364.64     18.13 o 
   2   4   2      121.02      122.24      6.76 o 
   3   4   2      153.90      160.46      6.56 o 
   4   4   2     4767.23     4730.05     35.52 o 
   5   4   2     1560.80     1542.86     19.95 o 
   6   4   2      157.78      148.95      8.24 o 
   7   4   2      749.69      749.25     16.31 o 
   8   4   2       35.49       43.79      8.75 o 
   9   4   2      276.84      276.47     11.60 o 
  10   4   2       26.81       22.69     15.69 o 
  11   4   2       16.82       15.53     11.70 o 
  12   4   2        0.00       -3.46     12.06 o 
  13   4   2        4.12       16.20     24.77 o 
 -13   5   2       14.07       19.57     23.00 o 
 -12   5   2       14.53      -10.55     23.73 o 
 -11   5   2       50.24       24.07     24.66 o 
 -10   5   2       23.34       35.85      8.11 o 
  -9   5   2      133.70      163.25     14.16 o 
  -8   5   2      110.14       81.94      9.31 o 
  -7   5   2       17.93       14.67      7.02 o 
  -6   5   2      218.44      264.16      7.70 o 
  -5   5   2     1870.61     1801.29     18.48 o 
  -4   5   2     1099.51     1027.89     26.46 o 
  -3   5   2       35.04       30.15      5.55 o 
  -2   5   2      896.16      854.91      7.23 o 
  -1   5   2        8.84       16.54      5.53 o 
   0   5   2      184.58      205.19      7.94 o 
   1   5   2     2996.89     3077.10     14.01 o 
   2   5   2      563.38      489.18      8.95 o 
   3   5   2      409.01      363.14      8.00 o 
   4   5   2       17.50       26.04      6.00 o 
   5   5   2       71.22       93.28      8.26 o 
   6   5   2      422.63      406.72      9.95 o 
   7   5   2       10.51       16.16      8.83 o 
   8   5   2      398.69      392.61     10.99 o 
   9   5   2      156.93      149.41     10.95 o 
  10   5   2       70.71       62.04     12.51 o 
  11   5   2       11.71        6.84     11.96 o 
  12   5   2        7.58        6.77     12.29 o 
  13   5   2        2.26        9.51     25.52 o 
 -13   6   2        0.16       12.94     32.55 o 
 -12   6   2        0.35        3.18     20.86 o 
 -11   6   2        0.06       -3.56     22.07 o 
 -10   6   2      121.19      108.95     10.52 o 
  -9   6   2       54.67       50.59     10.57 o 
  -8   6   2       78.91       97.79     10.93 o 
  -7   6   2      153.81      143.82      8.63 o 
  -6   6   2      218.64      214.97      7.70 o 
  -5   6   2      396.38      419.14      9.19 o 
  -4   6   2       82.44       71.01      6.31 o 
  -3   6   2      215.64      207.86      6.47 o 
  -2   6   2     2731.41     2859.60     18.80 o 
  -1   6   2      215.90      227.10      6.93 o 
   0   6   2     2060.05     2022.96     12.97 o 
   1   6   2      826.47      737.19     11.04 o 
   2   6   2     2105.55     2389.43     29.17 o 
   3   6   2      248.79      262.51      9.92 o 
   4   6   2        0.12       -0.15      7.63 o 
   5   6   2      688.07      715.03     14.33 o 
   6   6   2      249.07      257.64      8.52 o 
   7   6   2       87.09      105.84      9.09 o 
   8   6   2      100.49       94.26      9.86 o 
   9   6   2       88.46       96.64     11.01 o 
  10   6   2       39.75       40.52     13.22 o 
  11   6   2       19.33       17.23     17.07 o 
  12   6   2        7.45        5.24     13.03 o 
 -12   7   2       29.91       18.37     21.38 o 
 -11   7   2        1.61       -0.99     14.90 o 
 -10   7   2       79.93      103.60     12.69 o 
  -9   7   2       90.80      103.60     10.70 o 
  -8   7   2       10.74        8.77     12.77 o 
  -7   7   2        0.46       -2.73     10.79 o 
  -6   7   2      416.10      414.38      8.97 o 
  -5   7   2       60.78       40.37      6.08 o 
  -4   7   2        0.64        5.79      6.64 o 
  -3   7   2      478.25      499.75     10.67 o 
  -2   7   2       86.33      103.21      7.84 o 
  -1   7   2     4742.02     5102.79     55.53 o 
   0   7   2       84.46       85.04      9.41 o 
   1   7   2      487.33      461.51     22.72 o 
   2   7   2      702.32      644.98     10.86 o 
   3   7   2      636.54      614.32      9.74 o 
   4   7   2       29.11       35.11      8.03 o 
   5   7   2       30.79       38.90      7.78 o 
   6   7   2      676.31      691.90     11.17 o 
   7   7   2        0.05        8.08     10.19 o 
   8   7   2       48.49       56.98     10.20 o 
   9   7   2       59.19       70.37     15.01 o 
  10   7   2       27.95       19.17     15.94 o 
  11   7   2       46.38       53.10     18.24 o 
  12   7   2        8.98        4.99     20.76 o 
 -12   8   2        0.35       -9.26     44.83 o 
 -11   8   2       46.99       40.32     16.28 o 
 -10   8   2      110.18      103.95     16.17 o 
  -9   8   2       93.75      110.13     11.69 o 
  -8   8   2       52.36       65.51     12.19 o 
  -7   8   2       20.81       21.84     11.14 o 
  -6   8   2       37.31       33.22      8.12 o 
  -5   8   2      417.86      413.22      7.48 o 
  -4   8   2      341.79      342.88      8.89 o 
  -3   8   2     1409.45     1522.13     16.43 o 
  -2   8   2      383.81      490.95     11.46 o 
  -1   8   2       68.72       66.74      7.20 o 
   0   8   2     1922.17     1854.40     78.42 o 
   1   8   2      481.95      412.68     22.31 o 
   2   8   2     1816.44     1847.57     13.50 o 
   3   8   2        1.78        2.12      7.78 o 
   4   8   2       10.89       18.95      7.82 o 
   5   8   2      371.86      377.56      9.61 o 
   6   8   2       70.06       76.35      8.85 o 
   7   8   2      242.08      276.05     13.28 o 
   8   8   2       67.11       89.08     15.98 o 
   9   8   2       22.19       22.48     15.93 o 
  10   8   2       12.02       12.76     19.99 o 
  11   8   2        7.31       23.08     20.13 o 
  12   8   2        2.98        7.09     21.75 o 
 -11   9   2      127.31      124.29     18.30 o 
 -10   9   2       74.37       71.14     17.27 o 
  -9   9   2       21.10       25.85     16.52 o 
  -8   9   2        0.00       -1.56     11.15 o 
  -7   9   2       65.78       50.39      9.83 o 
  -6   9   2       38.44       31.41      8.71 o 
  -5   9   2        6.25        8.21      8.52 o 
  -4   9   2        6.70        4.92      8.09 o 
  -3   9   2       55.45       50.90      8.17 o 
  -2   9   2        7.99        2.37      7.01 o 
  -1   9   2      310.12      314.23      7.99 o 
   0   9   2       28.42       31.29      9.17 o 
   1   9   2      300.48      355.00     10.54 o 
   2   9   2        4.91        6.70      8.08 o 
   3   9   2      316.73      356.88      9.35 o 
   4   9   2        8.40        6.89      8.95 o 
   5   9   2      605.61      623.69     11.54 o 
   6   9   2       22.55       23.11     10.76 o 
   7   9   2      176.88      161.83     19.58 o 
   8   9   2       13.14       10.74     19.61 o 
   9   9   2        3.72       -6.59     23.82 o 
  10   9   2       14.48       22.97     21.85 o 
  11   9   2       14.08       13.64     19.36 o 
 -11  10   2       29.76       21.86     19.54 o 
 -10  10   2       23.84       11.60     21.32 o 
  -9  10   2       30.34       27.20     19.66 o 
  -8  10   2      217.35      231.44     13.07 o 
  -7  10   2       57.25       62.20     11.16 o 
  -6  10   2       51.82       54.27     10.98 o 
  -5  10   2        0.65       -1.24      9.61 o 
  -4  10   2       35.93       45.80      9.93 o 
  -3  10   2        9.21       13.21      9.21 o 
  -2  10   2        0.02        0.48      8.93 o 
  -1  10   2      114.15      117.28      7.79 o 
   0  10   2     1005.51     1082.26     13.04 o 
   1  10   2       19.35       24.74      9.93 o 
   2  10   2      325.55      344.15     10.19 o 
   3  10   2       79.91       68.08     10.50 o 
   4  10   2     2339.16     2427.39     29.95 o 
   5  10   2      607.99      639.66     17.14 o 
   6  10   2     2716.88     2665.31     33.53 o 
   7  10   2      151.15      153.55     20.46 o 
   8  10   2       13.80       19.40     21.17 o 
   9  10   2       45.58       47.70     20.78 o 
  10  10   2       23.32       35.00     21.95 o 
  11  10   2        0.54        0.74     30.24 o 
 -10  11   2       49.34       34.97     21.41 o 
  -9  11   2       20.69       26.59     20.83 o 
  -8  11   2       55.08       61.81     16.64 o 
  -7  11   2        0.15        4.20     12.71 o 
  -6  11   2       35.06       27.63     12.24 o 
  -5  11   2      191.17      204.60     12.05 o 
  -4  11   2      241.83      243.50     11.93 o 
  -3  11   2       13.36       14.58     10.82 o 
  -2  11   2      408.94      406.77     13.54 o 
  -1  11   2        0.17        1.35     10.38 o 
   0  11   2      194.35      175.30     13.80 o 
   1  11   2      116.21       93.92     15.75 o 
   2  11   2       20.09       18.19     13.47 o 
   3  11   2        9.24       13.08     14.01 o 
   4  11   2       46.74       53.41     14.75 o 
   5  11   2     2154.16     2176.52     23.50 o 
   6  11   2      222.10      232.11     17.32 o 
   7  11   2      461.83      456.21     19.14 o 
   8  11   2       57.89       33.22     20.83 o 
   9  11   2        5.06        1.41     21.46 o 
  10  11   2        5.45        2.02     22.68 o 
 -10  12   2      169.32      171.57     27.60 o 
  -9  12   2       10.12       19.30     21.52 o 
  -8  12   2       98.64      104.41     17.64 o 
  -7  12   2       82.99       85.72     17.12 o 
  -6  12   2       40.20       38.66     12.88 o 
  -5  12   2      123.13      120.79     11.59 o 
  -4  12   2       16.15       21.05     11.75 o 
  -3  12   2       66.23       57.28     11.66 o 
  -2  12   2       25.23       25.34     11.68 o 
  -1  12   2      193.99      187.22     11.24 o 
   0  12   2        2.79       15.74     14.32 o 
   1  12   2      160.28      162.73     17.23 o 
   2  12   2      201.78      159.25     15.49 o 
   3  12   2      145.68      108.22     15.17 o 
   4  12   2      144.77      136.91     16.31 o 
   5  12   2      172.99      172.97     16.96 o 
   6  12   2       20.53       32.03     16.09 o 
   7  12   2        6.92       -5.99     19.01 o 
   8  12   2        5.21       15.78     26.53 o 
   9  12   2       12.16       14.53     22.41 o 
  -9  13   2       16.71        5.96     22.56 o 
  -8  13   2        2.62        5.69     19.04 o 
  -7  13   2        5.02        4.89     17.23 o 
  -6  13   2       16.67       14.98     16.84 o 
  -5  13   2      115.70      116.03     13.08 o 
  -4  13   2       11.15       19.36     12.45 o 
  -3  13   2       25.31       22.94     12.70 o 
  -2  13   2        6.15       11.00     12.82 o 
  -1  13   2       66.63       47.81     12.46 o 
   0  13   2       32.15       16.98     14.74 o 
   1  13   2        0.30        4.82     19.88 o 
   2  13   2        2.07       -3.42     15.05 o 
   3  13   2       83.64       88.79     16.29 o 
   4  13   2        9.51        8.13     15.70 o 
   5  13   2       33.27       38.21     16.96 o 
   6  13   2       13.30       13.85     16.66 o 
   7  13   2        1.55        5.21     18.58 o 
   8  13   2        0.33       -1.73     23.56 o 
   9  13   2        2.77        2.85     25.14 o 
  -8  14   2        1.57        4.38     18.73 o 
  -7  14   2       33.46       34.05     18.91 o 
  -6  14   2        1.51       10.37     17.31 o 
  -5  14   2       17.49       14.20     19.82 o 
  -4  14   2       16.81       32.84     15.32 o 
  -3  14   2      359.75      328.58     16.68 o 
  -2  14   2       10.58       12.99     16.66 o 
  -1  14   2        1.16        0.91     12.98 o 
   0  14   2        1.79        2.21     15.84 o 
   1  14   2      131.87      141.87     18.77 o 
   2  14   2       69.11       65.68     17.17 o 
   3  14   2       30.64       30.58     16.26 o 
   4  14   2       88.37      100.57     17.54 o 
   5  14   2       13.56        8.10     17.54 o 
   6  14   2        0.55        4.77     17.60 o 
   7  14   2        5.19       -0.21     18.14 o 
   8  14   2       19.36       38.90     23.83 o 
  -7  15   2        2.74        4.56     21.65 o 
  -6  15   2       11.73        2.93     19.29 o 
  -5  15   2        0.05        6.91     17.31 o 
  -4  15   2        4.69       11.18     14.99 o 
  -3  15   2        5.73        4.59     15.33 o 
  -2  15   2       17.81       36.32     15.17 o 
  -1  15   2       10.01       22.23     13.42 o 
   0  15   2        0.00        0.70     14.20 o 
   1  15   2       35.99       27.50     16.56 o 
   2  15   2       21.04       13.26     17.05 o 
   3  15   2       32.83       43.51     17.14 o 
   4  15   2        1.86        1.96     18.92 o 
   5  15   2        1.44        3.24     19.96 o 
   6  15   2       14.50       25.29     19.17 o 
  -5  16   2        5.41       18.68     19.33 o 
  -4  16   2        0.26       18.16     17.62 o 
  -3  16   2       47.84       34.66     17.24 o 
  -2  16   2       65.57       53.64     15.93 o 
  -1  16   2       34.78       31.42     15.12 o 
   0  16   2       40.80       18.24     15.38 o 
   1  16   2        0.66       -3.13     16.01 o 
   2  16   2        4.76       17.01     17.48 o 
   3  16   2        0.00        8.43     18.37 o 
   4  16   2        3.89        6.57     18.83 o 
   5  16   2        1.31       18.94     24.63 o 
  -3  17   2        7.77        2.82     17.23 o 
  -2  17   2       35.60       28.35     17.48 o 
  -1  17   2       12.32       13.72     17.02 o 
   0  17   2        0.88        5.71     16.29 o 
   1  17   2       11.20       13.46     17.59 o 
   2  17   2        0.09        0.19     22.66 o 
   3  17   2       45.23       58.45     20.67 o 
 -13   1   3        1.73       30.77     26.89 o 
 -12   1   3        8.09       -9.61     23.82 o 
 -11   1   3       37.91       37.56     23.42 o 
 -10   1   3        0.04      -12.96     22.60 o 
  -9   1   3      171.39      191.86     21.54 o 
  -8   1   3      118.11      124.57     13.58 o 
  -7   1   3       34.84       37.68     17.90 o 
  -6   1   3      779.35      556.09     22.84 o 
  -5   1   3      552.42      542.70     17.17 o 
  -4   1   3      726.35      713.76     10.47 o 
  -3   1   3     1813.25     1763.95     10.62 o 
  -2   1   3    21800.61    21592.69    122.03 o 
  -1   1   3      163.96      165.97      6.03 o 
   0   1   3     7124.19     6711.52     66.21 o 
   1   1   3     1291.18     1306.47     20.17 o 
   2   1   3     4024.21     3855.91     35.15 o 
   3   1   3      450.85      443.42      6.17 o 
   4   1   3      615.84      562.66      9.22 o 
   5   1   3      112.48      112.48      5.75 o 
   6   1   3      115.86      111.89      6.06 o 
   7   1   3       18.22       32.97      8.50 o 
   8   1   3       43.01       34.72     10.02 o 
   9   1   3        5.53        4.07     10.55 o 
  10   1   3       95.92       90.26     10.22 o 
  11   1   3        2.87        3.60     10.65 o 
  12   1   3       73.70       83.99     12.96 o 
  13   1   3       27.51       25.22     18.24 o 
 -13   2   3       56.65       55.75     22.95 o 
 -12   2   3       41.43       37.46     23.32 o 
 -11   2   3      277.10      273.16     23.90 o 
 -10   2   3        0.73       -1.67     27.92 o 
  -9   2   3       31.78       29.81     20.48 o 
  -8   2   3       71.07       58.59     12.52 o 
  -7   2   3       91.40       66.99      5.37 o 
  -6   2   3      165.68      166.55     16.32 o 
  -5   2   3      900.58      897.09     18.57 o 
  -4   2   3     1091.62     1040.53     13.51 o 
  -3   2   3    10137.14     9896.93     31.40 o 
  -2   2   3     3175.95     3164.66     14.79 o 
  -1   2   3       22.11       14.47      7.40 o 
   0   2   3       61.87       43.68     10.33 o 
   1   2   3       20.05        4.43      6.49 o 
   2   2   3     2821.49     2661.61     14.23 o 
   3   2   3       95.87       82.04      4.32 o 
   4   2   3      250.36      230.01      5.24 o 
   5   2   3        1.01        5.17      5.64 o 
   6   2   3     1070.89     1080.76     20.21 o 
   7   2   3       51.54       53.87      7.19 o 
   8   2   3      178.32      188.50     10.42 o 
   9   2   3       19.08       24.56     10.31 o 
  10   2   3        2.43        4.65      9.33 o 
  11   2   3       47.60       62.96     10.46 o 
  12   2   3        0.03        7.62     12.53 o 
  13   2   3       43.80       54.07     18.58 o 
 -13   3   3        1.41       14.27     20.99 o 
 -12   3   3        2.65        1.02     19.76 o 
 -11   3   3        1.11       -3.47     18.91 o 
 -10   3   3      158.71      128.85     16.07 o 
  -9   3   3       98.53      102.54      6.43 o 
  -8   3   3        6.59        8.86      6.13 o 
  -7   3   3      198.59      190.76      6.71 o 
  -6   3   3       16.68        8.74      4.31 o 
  -5   3   3     2246.66     2312.75     16.55 o 
  -4   3   3       38.64       31.55      5.19 o 
  -3   3   3      474.04      425.58      5.59 o 
  -2   3   3     3054.48     2961.57     16.00 o 
  -1   3   3      731.64      692.42      5.44 o 
   0   3   3        6.43       -0.03      7.99 o 
   1   3   3      439.18      430.54      8.19 o 
   2   3   3     2401.18     2442.71     10.65 o 
   3   3   3       44.64       46.92      4.33 o 
   4   3   3     2051.33     2184.52     18.51 o 
   5   3   3     1990.15     2152.60     24.46 o 
   6   3   3      365.53      374.45      8.21 o 
   7   3   3      194.12      189.22      7.26 o 
   8   3   3       56.79       59.96      7.69 o 
   9   3   3       82.17       74.55      8.19 o 
  10   3   3       68.83       63.15      9.78 o 
  11   3   3       54.35       54.01     11.08 o 
  12   3   3       67.63       66.78     13.69 o 
  13   3   3        0.72      -10.29     23.09 o 
 -13   4   3        1.57       -5.30     20.91 o 
 -12   4   3        1.43       -7.42     23.77 o 
 -11   4   3       40.41       28.41     10.37 o 
 -10   4   3      140.80      141.81      8.52 o 
  -9   4   3        8.54       10.59      8.64 o 
  -8   4   3      221.21      194.59      6.96 o 
  -7   4   3       67.13       78.34      5.92 o 
  -6   4   3       23.83       20.15      6.29 o 
  -5   4   3       58.74       58.65      5.61 o 
  -4   4   3      124.08      118.54      5.85 o 
  -3   4   3     1945.32     1911.69      8.94 o 
  -2   4   3        8.97       19.40      4.30 o 
  -1   4   3      144.94      145.32      5.39 o 
   0   4   3     4717.43     4778.48     76.00 o 
   1   4   3      329.25      320.22      8.04 o 
   2   4   3      311.02      277.88      7.54 o 
   3   4   3    10219.93    10677.77     87.24 o 
   4   4   3       14.28       33.36      5.65 o 
   5   4   3     2475.03     2646.10     23.56 o 
   6   4   3      977.62     1007.77     11.59 o 
   7   4   3       43.12       46.14      7.37 o 
   8   4   3        6.95        6.25      7.78 o 
   9   4   3        6.84       -0.09      9.98 o 
  10   4   3      272.04      285.47     11.69 o 
  11   4   3        0.01       -2.08     13.40 o 
  12   4   3        3.74       -5.73     12.78 o 
  13   4   3        3.93        9.77     24.77 o 
 -13   5   3        0.03      -10.43     20.22 o 
 -12   5   3       39.19       30.21     20.39 o 
 -11   5   3       46.66       67.45     12.38 o 
 -10   5   3      136.86      101.97      9.39 o 
  -9   5   3      132.06      123.61      7.55 o 
  -8   5   3      167.20      166.59      8.35 o 
  -7   5   3       29.87       29.18      6.96 o 
  -6   5   3        0.83        4.92      6.74 o 
  -5   5   3      917.34      879.07      9.59 o 
  -4   5   3        4.69        7.55      5.05 o 
  -3   5   3       17.45       19.87      4.91 o 
  -2   5   3      914.52      876.22     10.72 o 
  -1   5   3        6.10        1.99      5.82 o 
   0   5   3      925.45     1104.85     10.43 o 
   1   5   3     1908.74     1916.30     13.74 o 
   2   5   3      584.06      709.56     10.34 o 
   3   5   3     2287.56     2498.33     11.70 o 
   4   5   3      927.16     1153.89     10.23 o 
   5   5   3      310.33      353.12      8.52 o 
   6   5   3       55.52       54.17      7.71 o 
   7   5   3       36.77       37.99      8.51 o 
   8   5   3      846.17      800.13     11.80 o 
   9   5   3        0.42       -2.65      9.54 o 
  10   5   3       41.31       29.09     16.06 o 
  11   5   3        6.18        4.20     12.80 o 
  12   5   3       21.86       23.04     13.26 o 
 -12   6   3        2.45       24.30     19.80 o 
 -11   6   3       55.49       27.63     20.34 o 
 -10   6   3       96.15      103.28     12.82 o 
  -9   6   3       15.13        4.74      9.95 o 
  -8   6   3       11.74       11.59     10.34 o 
  -7   6   3      172.63      164.98     10.52 o 
  -6   6   3       44.39       53.60      7.24 o 
  -5   6   3        0.60        4.22      5.71 o 
  -4   6   3     1274.68     1302.38     22.27 o 
  -3   6   3        4.72        1.52      5.58 o 
  -2   6   3       19.76       20.47      5.62 o 
  -1   6   3      253.37      281.42      7.50 o 
   0   6   3     2491.75     2688.53     28.40 o 
   1   6   3      645.27      633.12     10.46 o 
   2   6   3      152.62      159.54      8.64 o 
   3   6   3     1626.24     1785.29     14.18 o 
   4   6   3     2745.29     2835.16     24.01 o 
   5   6   3      607.43      582.67      9.87 o 
   6   6   3        0.83       15.34      7.89 o 
   7   6   3        7.47        9.59      9.78 o 
   8   6   3       94.97       93.46     10.43 o 
   9   6   3       19.89       12.61     14.05 o 
  10   6   3      226.12      216.88     16.30 o 
  11   6   3        1.68       -1.76     19.08 o 
  12   6   3       19.84       12.94     14.14 o 
 -12   7   3       40.27       40.12     19.83 o 
 -11   7   3       33.99       35.12     18.93 o 
 -10   7   3        1.08        3.19     14.02 o 
  -9   7   3       41.06       34.24     11.20 o 
  -8   7   3      498.88      483.95     12.88 o 
  -7   7   3      804.46      811.28     22.52 o 
  -6   7   3       48.34       30.27      7.67 o 
  -5   7   3      488.26      504.78      8.83 o 
  -4   7   3     1234.90     1321.96     10.99 o 
  -3   7   3     1190.40     1187.08     12.42 o 
  -2   7   3     2566.18     2674.18     25.66 o 
  -1   7   3      245.04      243.88      7.95 o 
   0   7   3      183.03      173.63     18.15 o 
   1   7   3      804.26      792.66     39.40 o 
   2   7   3     1439.89     1499.77     14.25 o 
   3   7   3     1715.88     1691.23     16.56 o 
   4   7   3     1090.01     1065.11     11.91 o 
   5   7   3       22.62       38.31      7.27 o 
   6   7   3       19.03       22.31      9.51 o 
   7   7   3       32.23       31.71     10.38 o 
   8   7   3      633.44      662.28     14.16 o 
   9   7   3        7.01        6.20     14.06 o 
  10   7   3       21.64       39.68     16.41 o 
  11   7   3        0.89        1.39     18.93 o 
  12   7   3       36.16       43.36     20.98 o 
 -12   8   3        8.31        6.62     21.83 o 
 -11   8   3       53.88       67.63     15.67 o 
 -10   8   3      206.77      208.46     16.71 o 
  -9   8   3        1.79        2.78     10.89 o 
  -8   8   3       34.55       41.49     11.42 o 
  -7   8   3      129.75      143.33      9.02 o 
  -6   8   3      444.16      454.93      9.08 o 
  -5   8   3      346.86      385.01      7.73 o 
  -4   8   3     1780.10     1796.44     21.55 o 
  -3   8   3       71.99       90.67      7.70 o 
  -2   8   3      300.59      332.50      7.37 o 
  -1   8   3      111.18      133.75      7.96 o 
   0   8   3      209.01      194.04     12.18 o 
   1   8   3      209.14      195.52     10.24 o 
   2   8   3      289.86      325.55      9.84 o 
   3   8   3        2.68        0.43      7.71 o 
   4   8   3      645.28      720.28     10.05 o 
   5   8   3      171.37      181.77     10.24 o 
   6   8   3      212.53      218.44     11.09 o 
   7   8   3      236.10      245.38     12.94 o 
   8   8   3        7.87        3.26     15.64 o 
   9   8   3      170.52      164.75     19.20 o 
  10   8   3       25.39       38.73     19.52 o 
  11   8   3       35.90       35.82     17.43 o 
 -11   9   3      109.11      113.57     16.58 o 
 -10   9   3       18.43       21.87     16.36 o 
  -9   9   3        2.59        5.94     12.70 o 
  -8   9   3      189.35      203.55     11.08 o 
  -7   9   3      305.90      308.57     10.34 o 
  -6   9   3       54.82       54.71      8.05 o 
  -5   9   3      201.22      180.69      9.03 o 
  -4   9   3      299.17      316.47      9.54 o 
  -3   9   3      976.83      999.35     14.75 o 
  -2   9   3       12.61       11.67      6.65 o 
  -1   9   3       12.14        4.60      7.94 o 
   0   9   3      404.69      438.21     10.09 o 
   1   9   3      133.71      147.69     10.07 o 
   2   9   3      366.10      398.61     11.04 o 
   3   9   3       32.16       32.29      8.18 o 
   4   9   3       94.11       99.84      9.29 o 
   5   9   3      391.40      375.57     12.52 o 
   6   9   3      152.99      154.56     12.44 o 
   7   9   3      202.13      228.05     14.84 o 
   8   9   3       71.26       63.82     23.16 o 
   9   9   3        2.87       15.19     25.18 o 
  10   9   3       24.99       14.68     26.55 o 
  11   9   3       10.23       32.39     24.82 o 
 -11  10   3      185.38      178.12     19.30 o 
 -10  10   3      125.83      126.39     18.96 o 
  -9  10   3        6.58       16.00     19.54 o 
  -8  10   3        9.97        9.52     11.41 o 
  -7  10   3      234.49      237.85     11.05 o 
  -6  10   3      225.03      236.82     10.41 o 
  -5  10   3      154.86      155.50     10.14 o 
  -4  10   3       87.41       91.79     10.20 o 
  -3  10   3      100.26       93.73     10.18 o 
  -2  10   3      738.93      759.96     11.05 o 
  -1  10   3      239.09      234.90      8.92 o 
   0  10   3      156.38      119.06     10.91 o 
   1  10   3      431.41      377.29     12.69 o 
   2  10   3     1330.85     1343.53     22.17 o 
   3  10   3      851.82      813.88     13.56 o 
   4  10   3        2.23        1.86     14.62 o 
   5  10   3      308.77      299.89     15.76 o 
   6  10   3      901.11      902.70     16.52 o 
   7  10   3      136.07      128.63     21.83 o 
   8  10   3        2.65        1.31     26.10 o 
   9  10   3        2.23        8.57     25.35 o 
  10  10   3       10.67       29.05     22.92 o 
  11  10   3        1.54        5.94     32.57 o 
 -10  11   3        8.61       10.22     22.22 o 
  -9  11   3      240.56      269.23     21.26 o 
  -8  11   3       16.61       23.70     16.74 o 
  -7  11   3        6.98       16.46     11.96 o 
  -6  11   3      118.90      130.34     10.99 o 
  -5  11   3       83.85       86.56     10.76 o 
  -4  11   3      654.70      669.21     13.18 o 
  -3  11   3      550.53      510.44     13.72 o 
  -2  11   3      123.14      129.23     10.90 o 
  -1  11   3      577.67      510.40     15.37 o 
   0  11   3      353.70      319.78     14.71 o 
   1  11   3        9.15       10.22     14.91 o 
   2  11   3      106.95      118.42     15.08 o 
   3  11   3       40.08       29.52     14.02 o 
   4  11   3      120.37      111.58     15.63 o 
   5  11   3      914.80      980.68     19.49 o 
   6  11   3       42.93       42.75     15.77 o 
   7  11   3      169.34      116.20     20.42 o 
   8  11   3        0.18       -1.34     23.08 o 
   9  11   3        5.32        3.97     21.75 o 
  10  11   3        1.42       -5.33     31.17 o 
 -10  12   3       26.22       41.13     25.58 o 
  -9  12   3        2.36       -6.10     24.55 o 
  -8  12   3        3.84        3.49     16.01 o 
  -7  12   3      150.45      151.60     16.20 o 
  -6  12   3      217.62      245.21     13.59 o 
  -5  12   3       15.88        9.17     11.14 o 
  -4  12   3       16.43       20.56     11.32 o 
  -3  12   3      352.84      352.72     13.07 o 
  -2  12   3      924.20      916.85     16.79 o 
  -1  12   3      184.93      153.22     14.85 o 
   0  12   3       61.74       75.54     17.41 o 
   1  12   3       10.38       11.99     16.83 o 
   2  12   3      754.57      756.69     21.83 o 
   3  12   3      268.44      233.77     15.77 o 
   4  12   3      243.36      240.56     17.05 o 
   5  12   3       23.04       22.63     15.82 o 
   6  12   3      535.77      498.29     18.65 o 
   7  12   3       18.44       24.06     17.60 o 
   8  12   3        0.01       12.40     21.30 o 
   9  12   3        7.25       12.72     23.99 o 
  -9  13   3       13.49        9.80     26.04 o 
  -8  13   3       71.19       67.85     17.88 o 
  -7  13   3        3.30        7.56     20.34 o 
  -6  13   3      116.85      133.16     16.99 o 
  -5  13   3        3.78        9.12     14.65 o 
  -4  13   3        3.90        5.78     12.48 o 
  -3  13   3      115.72      124.55     12.62 o 
  -2  13   3        0.42        6.67     14.06 o 
  -1  13   3      177.75      190.88     13.30 o 
   0  13   3      178.28      160.42     14.77 o 
   1  13   3       95.76       81.59     17.72 o 
   2  13   3       77.06       59.42     15.77 o 
   3  13   3       11.52        7.72     17.72 o 
   4  13   3      152.46      150.14     16.73 o 
   5  13   3       18.14       13.75     15.95 o 
   6  13   3       21.68       11.82     16.56 o 
   7  13   3       23.37       46.90     17.19 o 
   8  13   3       38.84       41.41     24.11 o 
  -8  14   3        4.22       11.11     19.17 o 
  -7  14   3       38.18       39.44     18.63 o 
  -6  14   3      193.74      209.16     18.94 o 
  -5  14   3      166.27      144.48     15.90 o 
  -4  14   3       63.56       60.01     14.98 o 
  -3  14   3      643.71      582.43     17.42 o 
  -2  14   3      585.96      555.88     16.61 o 
  -1  14   3       41.73       38.83     13.44 o 
   0  14   3       15.84       21.12     14.83 o 
   1  14   3        2.34        2.64     17.43 o 
   2  14   3      124.24      122.52     16.78 o 
   3  14   3       36.98       32.46     16.57 o 
   4  14   3        0.08        2.61     17.10 o 
   5  14   3        3.12        6.65     20.75 o 
   6  14   3        2.30        4.26     18.70 o 
   7  14   3       12.01       28.19     18.30 o 
  -6  15   3       55.27       65.54     18.20 o 
  -5  15   3        3.20        2.19     17.98 o 
  -4  15   3       13.00       13.46     17.52 o 
  -3  15   3       61.18       56.97     15.89 o 
  -2  15   3       49.44       61.31     17.92 o 
  -1  15   3       43.39       60.03     14.58 o 
   0  15   3       52.65       59.85     14.18 o 
   1  15   3        0.02       -4.30     19.58 o 
   2  15   3        4.98       -3.15     17.49 o 
   3  15   3       28.87       23.49     17.39 o 
   4  15   3       61.74       37.15     18.38 o 
   5  15   3        0.69        3.06     18.44 o 
   6  15   3        2.66       -7.90     20.64 o 
  -5  16   3       17.51       17.07     17.98 o 
  -4  16   3        6.79       24.17     17.02 o 
  -3  16   3       17.85       17.83     17.79 o 
  -2  16   3      101.49       95.03     18.44 o 
  -1  16   3       28.18       27.46     16.46 o 
   0  16   3        0.85       13.18     15.38 o 
   1  16   3       29.66       40.77     13.67 o 
   2  16   3       60.50       58.55     18.72 o 
   3  16   3        1.86        6.70     18.81 o 
   4  16   3        1.71        4.44     19.57 o 
   5  16   3        3.28        3.31     21.65 o 
  -2  17   3        3.60       -1.49     18.57 o 
  -1  17   3       33.83       44.67     18.47 o 
   0  17   3        8.50       10.82     16.14 o 
   1  17   3        2.61        5.87     16.25 o 
   2  17   3        1.75        3.79     22.63 o 
 -13   0   4       74.37       55.29     38.25 o 
 -12   0   4       92.79      143.34     31.38 o 
 -11   0   4       12.09       35.95     34.26 o 
 -10   0   4      121.32      104.95     27.63 o 
  -9   0   4      753.98      632.72     35.57 o 
  -8   0   4       75.98       57.78     25.83 o 
  -7   0   4       24.65       12.66     24.74 o 
  -6   0   4    28941.60    29940.66    434.61 o 
  -5   0   4     4920.90     4720.43     48.83 o 
  -4   0   4       54.06       69.38      5.34 o 
  -3   0   4     3178.64     3268.59     31.78 o 
  -2   0   4    24299.26    24023.14    132.07 o 
  -1   0   4       38.59       37.78      6.49 o 
   0   0   4    18520.35    17179.20    213.44 o 
   1   0   4     6279.40     5866.36     31.02 o 
   2   0   4     2674.68     2759.46     30.48 o 
   3   0   4     3701.85     3866.70     22.71 o 
   4   0   4     5459.54     5377.96     51.72 o 
   5   0   4      207.11      189.45     10.56 o 
   6   0   4     2534.49     2551.50     56.89 o 
   7   0   4       41.52       43.42     13.32 o 
   8   0   4       92.78      104.76     13.67 o 
   9   0   4        1.61        1.58      8.72 o 
  10   0   4      357.48      319.94     13.35 o 
  11   0   4     1488.26     1671.48     27.81 o 
  12   0   4      166.57      208.34     19.88 o 
  13   0   4        1.26        3.62     19.54 o 
 -13   1   4        6.99        3.97     28.05 o 
 -12   1   4       53.21       65.44     25.70 o 
 -11   1   4      182.00      180.92     25.88 o 
 -10   1   4       30.83       64.15     23.05 o 
  -9   1   4        2.47       -2.29     19.55 o 
  -8   1   4       65.83       44.91     14.80 o 
  -7   1   4      912.48     1072.34     31.17 o 
  -6   1   4      580.55      625.54     12.20 o 
  -5   1   4     1253.18     1262.43     13.17 o 
  -4   1   4     6158.62     5734.31     34.47 o 
  -3   1   4     8424.10     8394.63     24.44 o 
  -2   1   4      119.88      126.32      3.96 o 
  -1   1   4       73.26       59.53      4.45 o 
   0   1   4     3796.73     3293.73     11.43 o 
   1   1   4     1632.70     1475.10     41.35 o 
   2   1   4     2625.76     2683.17     22.63 o 
   3   1   4      383.25      437.51     11.03 o 
   4   1   4       38.05       46.82      5.43 o 
   5   1   4       94.96       94.10      7.55 o 
   6   1   4      302.84      292.24     13.00 o 
   7   1   4      132.19      145.29     10.28 o 
   8   1   4      135.22      107.73      6.61 o 
   9   1   4      194.30      186.00      7.93 o 
  10   1   4      324.53      323.63     11.18 o 
  11   1   4      517.91      464.95     13.29 o 
  12   1   4       59.28       56.15     11.97 o 
  13   1   4       10.41        6.42     12.91 o 
 -13   2   4       13.28       30.15     23.97 o 
 -12   2   4      158.72      223.37     26.23 o 
 -11   2   4        0.32       12.19     23.79 o 
 -10   2   4      137.46      151.07     23.32 o 
  -9   2   4      208.58      151.79     21.60 o 
  -8   2   4      270.47      263.55     13.42 o 
  -7   2   4       56.73       64.04      5.35 o 
  -6   2   4      295.24      277.76      8.89 o 
  -5   2   4     7365.38     7230.49     22.76 o 
  -4   2   4     1327.87     1306.97     15.74 o 
  -3   2   4     4831.32     4703.73     18.95 o 
  -2   2   4     6657.01     6500.94     28.21 o 
  -1   2   4     1029.16     1070.35     14.94 o 
   0   2   4     5421.37     5080.95     20.57 o 
   1   2   4        7.22       -2.29      6.10 o 
   2   2   4      358.42      313.79      6.28 o 
   3   2   4      126.09      114.52      4.25 o 
   4   2   4     3461.51     3613.29     23.59 o 
   5   2   4      372.43      360.45      6.96 o 
   6   2   4      157.56      151.92      5.88 o 
   7   2   4        3.24        3.39      6.20 o 
   8   2   4      132.97      126.53      7.30 o 
   9   2   4       46.19       57.17      8.14 o 
  10   2   4      194.65      196.21      9.23 o 
  11   2   4      254.65      254.37     12.23 o 
  12   2   4        0.49        6.64     11.92 o 
  13   2   4        0.01        0.51     14.80 o 
 -13   3   4        7.88       19.47     20.06 o 
 -12   3   4       82.39      107.14     17.55 o 
 -11   3   4      162.24      132.78     15.91 o 
 -10   3   4       53.53       71.34     15.90 o 
  -9   3   4        1.33        1.30      4.82 o 
  -8   3   4      557.84      535.83     13.59 o 
  -7   3   4      343.58      319.71      7.94 o 
  -6   3   4       44.92       38.17      3.73 o 
  -5   3   4       84.73       76.73      4.67 o 
  -4   3   4     3589.21     3350.97     14.86 o 
  -3   3   4     1984.01     1962.33      7.95 o 
  -2   3   4       47.48       50.47      5.13 o 
  -1   3   4      138.04      140.56      4.81 o 
   0   3   4     1187.54     1191.84     13.22 o 
   1   3   4      635.61      617.04     32.56 o 
   2   3   4      981.42      942.08      8.43 o 
   3   3   4     2916.85     3134.74     11.41 o 
   4   3   4       55.95       54.60      5.20 o 
   5   3   4       76.69       87.81      5.99 o 
   6   3   4      244.62      298.09      6.96 o 
   7   3   4        0.21       -0.62      6.61 o 
   8   3   4       34.26       32.53      8.78 o 
   9   3   4      381.72      400.32     11.19 o 
  10   3   4        0.17        1.54      9.82 o 
  11   3   4       10.78        1.77     12.38 o 
  12   3   4        3.00        5.97     13.08 o 
  13   3   4        0.22        0.15     22.10 o 
 -13   4   4       61.05       40.86     20.68 o 
 -12   4   4       76.05      114.98     19.96 o 
 -11   4   4        0.61       -1.91     18.73 o 
 -10   4   4      111.73      108.09      7.81 o 
  -9   4   4      568.89      512.83     11.46 o 
  -8   4   4       16.31       29.29      9.61 o 
  -7   4   4      157.23      155.18      5.56 o 
  -6   4   4      204.17      193.63      6.98 o 
  -5   4   4       20.36       20.44      6.00 o 
  -4   4   4      205.38      222.30      4.27 o 
  -3   4   4      395.34      352.58      6.46 o 
  -2   4   4      320.27      314.62     10.17 o 
  -1   4   4      783.06      761.08      7.72 o 
   0   4   4        0.01        1.51      7.98 o 
   1   4   4     1158.40     1129.35     14.00 o 
   2   4   4      581.75      595.22      7.12 o 
   3   4   4       19.57       35.01      6.45 o 
   4   4   4     2890.12     3173.23     24.62 o 
   5   4   4     1186.60     1260.60     16.62 o 
   6   4   4      126.26      108.01      6.40 o 
   7   4   4       22.13       28.23      7.25 o 
   8   4   4       32.51       39.49      7.98 o 
   9   4   4       19.33       30.83      9.63 o 
  10   4   4      103.49       77.02     11.03 o 
  11   4   4       12.86       11.70     12.62 o 
  12   4   4        9.59        9.70     13.63 o 
 -13   5   4       30.65       43.97     22.59 o 
 -12   5   4        0.01        7.82     20.20 o 
 -11   5   4        0.37       -4.91     19.74 o 
 -10   5   4       19.80       11.26     10.23 o 
  -9   5   4       25.38       21.33      6.42 o 
  -8   5   4      795.03      768.88     12.40 o 
  -7   5   4      122.56      136.80      8.18 o 
  -6   5   4       87.98       96.36      6.55 o 
  -5   5   4       72.42       55.21      5.03 o 
  -4   5   4        9.81        4.71      4.26 o 
  -3   5   4        5.48        8.33      4.52 o 
  -2   5   4      421.40      443.34      6.19 o 
  -1   5   4       48.84       53.75      5.19 o 
   0   5   4       38.02       30.81     10.35 o 
   1   5   4       97.82      127.59      8.79 o 
   2   5   4       97.87       94.27      8.85 o 
   3   5   4      227.69      251.68      8.69 o 
   4   5   4      614.02      616.10     13.70 o 
   5   5   4      738.48      759.46      8.73 o 
   6   5   4        0.37       -0.31      6.72 o 
   7   5   4       11.41        8.16      7.83 o 
   8   5   4       36.44       29.54      9.80 o 
   9   5   4       95.74       97.16     10.12 o 
  10   5   4        2.15        8.27     12.97 o 
  11   5   4        0.52       -0.77     13.45 o 
  12   5   4        1.80        9.71     14.23 o 
 -12   6   4       47.33       38.40     21.59 o 
 -11   6   4       25.99       42.12     20.70 o 
 -10   6   4       19.20       20.64     12.43 o 
  -9   6   4      103.29      100.23      8.47 o 
  -8   6   4       11.03       12.74      8.01 o 
  -7   6   4        8.05       11.72      8.24 o 
  -6   6   4        0.15        9.20      5.43 o 
  -5   6   4     2425.07     2522.12     25.46 o 
  -4   6   4      229.38      243.13      5.91 o 
  -3   6   4     1255.50     1253.77     11.63 o 
  -2   6   4      671.12      723.16      8.22 o 
  -1   6   4      108.26       92.93      6.25 o 
   0   6   4       59.02       71.71      5.72 o 
   1   6   4        6.46        9.89      8.96 o 
   2   6   4      860.98      803.28     31.94 o 
   3   6   4       20.72       14.74      8.69 o 
   4   6   4      196.25      205.72      7.62 o 
   5   6   4      100.75      104.55      7.54 o 
   6   6   4      437.09      439.83     10.60 o 
   7   6   4      157.67      167.51     10.12 o 
   8   6   4       80.23       75.47     10.15 o 
   9   6   4       50.34       62.92     11.96 o 
  10   6   4      221.62      222.54     17.09 o 
  11   6   4       12.56       12.11     18.91 o 
  12   6   4       18.23       15.01     14.92 o 
 -12   7   4        3.69       -0.32     24.40 o 
 -11   7   4        7.76       19.31     23.19 o 
 -10   7   4       67.62       55.61     13.10 o 
  -9   7   4       33.93       26.61     10.21 o 
  -8   7   4       41.10       39.89     10.50 o 
  -7   7   4       27.60       31.91      8.37 o 
  -6   7   4      212.02      213.11      7.72 o 
  -5   7   4        0.04       -3.65      6.25 o 
  -4   7   4     2891.41     2938.44     26.01 o 
  -3   7   4       63.03       69.53      6.96 o 
  -2   7   4       14.43       17.06      6.95 o 
  -1   7   4       14.88       11.62      6.86 o 
   0   7   4     1842.07     1789.50     33.39 o 
   1   7   4       57.43       44.18      8.55 o 
   2   7   4     1563.83     1608.72     23.32 o 
   3   7   4        1.19        5.65      7.79 o 
   4   7   4        4.11       17.73      8.60 o 
   5   7   4     1107.09     1062.47     12.74 o 
   6   7   4       27.40       18.65     10.85 o 
   7   7   4      108.35      105.24     12.04 o 
   8   7   4       68.13       62.90     12.52 o 
   9   7   4       36.78       32.17     14.17 o 
  10   7   4        4.33       16.65     17.05 o 
  11   7   4        4.36        3.73     17.80 o 
  12   7   4       47.28       51.75     16.06 o 
 -12   8   4        0.41        2.25     29.59 o 
 -11   8   4       56.29       30.32     20.60 o 
 -10   8   4       12.77       13.67     14.42 o 
  -9   8   4        0.16        1.98     10.26 o 
  -8   8   4       29.30       27.34      8.61 o 
  -7   8   4       84.96       72.63      8.41 o 
  -6   8   4      155.03      161.73      7.60 o 
  -5   8   4      633.21      704.55      9.59 o 
  -4   8   4      373.85      392.13      7.33 o 
  -3   8   4      951.63     1050.51     15.42 o 
  -2   8   4      316.05      312.55      8.41 o 
  -1   8   4       99.77      107.60      7.40 o 
   0   8   4       84.95       99.71      7.32 o 
   1   8   4      727.33      681.49     12.19 o 
   2   8   4      152.19      117.04      9.02 o 
   3   8   4      168.63      170.99      8.21 o 
   4   8   4       32.50       38.17      8.34 o 
   5   8   4        0.76       -2.60     10.25 o 
   6   8   4      131.64      139.23     11.16 o 
   7   8   4        0.90       -7.78     13.41 o 
   8   8   4        0.32       -1.37     12.66 o 
   9   8   4       63.67       47.29     21.11 o 
  10   8   4       12.72       36.13     25.07 o 
  11   8   4       10.04       15.57     19.60 o 
 -11   9   4        0.68       -9.92     22.55 o 
 -10   9   4      300.98      300.03     26.88 o 
  -9   9   4       54.98       54.79     15.29 o 
  -8   9   4        2.31       10.12      9.57 o 
  -7   9   4      167.78      177.14      9.86 o 
  -6   9   4       38.93       31.05      7.68 o 
  -5   9   4        2.68        6.81      8.38 o 
  -4   9   4        0.44        3.93      8.36 o 
  -3   9   4       66.51       71.95      8.23 o 
  -2   9   4       72.33       90.18      7.48 o 
  -1   9   4      106.98       89.86      7.97 o 
   0   9   4       54.42       50.20      7.42 o 
   1   9   4      273.44      240.17      9.69 o 
   2   9   4     2440.62     2602.00     36.73 o 
   3   9   4      134.52      136.01      9.79 o 
   4   9   4      341.24      349.06     12.35 o 
   5   9   4       37.79       35.21     12.22 o 
   6   9   4       85.35       84.72     13.56 o 
   7   9   4        6.49        5.42     13.07 o 
   8   9   4       37.70       45.06     15.73 o 
   9   9   4        0.45       19.46     25.89 o 
  10   9   4        0.69        2.93     25.06 o 
  11   9   4       18.25       12.70     23.14 o 
 -11  10   4       83.61       82.51     22.16 o 
 -10  10   4        0.79        0.58     17.16 o 
  -9  10   4       21.02        7.36     17.57 o 
  -8  10   4        6.35       -3.35     14.78 o 
  -7  10   4        8.96       13.83     10.07 o 
  -6  10   4      144.89      138.96      9.71 o 
  -5  10   4        0.54        2.29      9.85 o 
  -4  10   4        0.33        2.35     10.07 o 
  -3  10   4      339.15      365.17     12.33 o 
  -2  10   4        8.40        7.90      8.84 o 
  -1  10   4        9.50        9.19      8.78 o 
   0  10   4        3.37       -0.96     10.47 o 
   1  10   4     1502.11     1516.54     31.76 o 
   2  10   4      277.99      284.44     14.75 o 
   3  10   4     4645.38     4543.55     56.67 o 
   4  10   4       24.95       28.62     12.61 o 
   5  10   4       15.19       17.74     12.53 o 
   6  10   4      384.34      371.40     13.51 o 
   7  10   4        0.17       -1.70     16.67 o 
   8  10   4       11.50        8.22     24.62 o 
   9  10   4        3.83        4.63     32.48 o 
  10  10   4       26.28       49.26     26.81 o 
 -10  11   4      155.72      157.91     19.14 o 
  -9  11   4        0.47       27.41     20.52 o 
  -8  11   4        3.87       -1.09     17.99 o 
  -7  11   4       21.26       31.62     15.27 o 
  -6  11   4       89.37       90.36     10.58 o 
  -5  11   4        5.05        5.08     11.34 o 
  -4  11   4       52.85       50.49     11.44 o 
  -3  11   4       43.84       33.93     12.75 o 
  -2  11   4        0.33        9.94     12.31 o 
  -1  11   4      124.78      125.35     11.00 o 
   0  11   4        2.76       -6.85     11.47 o 
   1  11   4      100.10      109.49     15.68 o 
   2  11   4     2511.84     2559.06     25.39 o 
   3  11   4      321.14      316.23     15.60 o 
   4  11   4      308.90      273.12     16.89 o 
   5  11   4      168.42      173.44     15.12 o 
   6  11   4      162.47      177.53     16.50 o 
   7  11   4        0.35       -5.82     26.91 o 
   8  11   4        2.43       -1.48     23.93 o 
   9  11   4        4.24       14.06     24.75 o 
  10  11   4        5.58       29.34     23.42 o 
  -9  12   4        0.09       11.45     25.38 o 
  -8  12   4       16.81       14.86     18.10 o 
  -7  12   4       66.51       75.10     15.64 o 
  -6  12   4       15.00        7.62     13.97 o 
  -5  12   4       69.33       79.47     11.46 o 
  -4  12   4       49.38       44.30     11.84 o 
  -3  12   4        0.01       -0.42     18.15 o 
  -2  12   4        4.72        1.90     12.77 o 
  -1  12   4      104.80       91.58     14.36 o 
   0  12   4        4.79       -8.43     11.91 o 
   1  12   4       34.01       34.54     16.06 o 
   2  12   4       32.60       32.53     15.01 o 
   3  12   4       26.64       26.63     15.20 o 
   4  12   4       64.30       63.05     15.97 o 
   5  12   4       16.73       26.27     16.26 o 
   6  12   4       13.51        1.89     15.52 o 
   7  12   4        5.73       18.48     26.99 o 
   8  12   4        4.35       11.15     22.93 o 
   9  12   4        1.08      -12.03     27.54 o 
  -8  13   4        0.00        0.98     19.63 o 
  -7  13   4        3.99       -2.92     16.72 o 
  -6  13   4       10.37        7.69     14.48 o 
  -5  13   4       24.65       22.72     14.04 o 
  -4  13   4       49.01       44.37     12.87 o 
  -3  13   4       93.32       78.11     16.08 o 
  -2  13   4       27.25       15.20     19.18 o 
  -1  13   4        0.43        2.13     14.29 o 
   0  13   4      116.61      111.43     16.66 o 
   1  13   4        0.00       -4.22     22.47 o 
   2  13   4       21.59        2.28     15.77 o 
   3  13   4        1.58        9.34     15.62 o 
   4  13   4        8.12        3.57     17.58 o 
   5  13   4        3.72       11.44     16.24 o 
   6  13   4        0.23        2.71     17.22 o 
   7  13   4        0.84        1.90     23.97 o 
   8  13   4        0.12       25.00     30.06 o 
  -7  14   4        0.57        2.24     18.26 o 
  -6  14   4       97.39      101.96     17.80 o 
  -5  14   4        3.01        6.61     24.55 o 
  -4  14   4        0.62       11.47     16.41 o 
  -3  14   4        2.75        3.37     16.22 o 
  -2  14   4      129.57      133.96     16.20 o 
  -1  14   4       22.73       11.50     12.52 o 
   0  14   4       34.49       22.90     14.13 o 
   1  14   4       36.30       38.48     16.30 o 
   2  14   4       65.64       63.81     16.48 o 
   3  14   4        3.48        4.38     15.74 o 
   4  14   4        2.73       10.26     18.26 o 
   5  14   4        2.68        9.66     17.87 o 
   6  14   4        7.16        6.93     17.89 o 
   7  14   4        3.58       12.28     19.66 o 
  -6  15   4       19.32       12.96     18.60 o 
  -5  15   4       26.36       23.47     17.53 o 
  -4  15   4       14.36        1.83     16.16 o 
  -3  15   4       31.71       52.67     17.48 o 
  -2  15   4       41.77       27.59     16.67 o 
  -1  15   4      126.35      119.17     15.78 o 
   0  15   4       42.60       46.21     13.58 o 
   1  15   4       17.88        9.47     13.17 o 
   2  15   4       10.26       17.29     17.16 o 
   3  15   4        7.82       13.03     16.96 o 
   4  15   4       22.55       25.87     18.44 o 
   5  15   4        1.55       -2.59     18.24 o 
   6  15   4        2.05       -3.73     19.82 o 
  -4  16   4       21.25        9.81     17.74 o 
  -3  16   4       44.37       20.01     17.50 o 
  -2  16   4       17.04       31.94     18.03 o 
  -1  16   4        2.36        3.26     16.19 o 
   0  16   4        1.70        8.23     14.71 o 
   1  16   4        0.02       18.81     15.04 o 
   2  16   4       17.38       30.89     17.42 o 
   3  16   4       18.80       28.47     18.83 o 
   4  16   4       13.45       17.34     19.51 o 
  -1  17   4       10.68       14.09     22.72 o 
   0  17   4       40.78       42.28     18.84 o 
 -13   1   5        3.62        8.92     19.47 o 
 -12   1   5       39.41       22.56     19.48 o 
 -11   1   5        0.88        3.11     19.68 o 
 -10   1   5       21.23       25.47     15.80 o 
  -9   1   5        0.78       10.82     16.07 o 
  -8   1   5      195.69      187.79     16.54 o 
  -7   1   5      427.76      452.71     11.25 o 
  -6   1   5        8.31        5.32      2.64 o 
  -5   1   5     8583.84     8397.99     58.63 o 
  -4   1   5     1404.22     1331.41      7.68 o 
  -3   1   5     1891.04     1781.70     11.61 o 
  -2   1   5       73.09       90.12      4.41 o 
  -1   1   5     1209.03     1212.26      6.58 o 
   0   1   5      518.70      473.89      5.06 o 
   1   1   5      206.58      173.17      8.50 o 
   2   1   5       57.02       37.49      5.06 o 
   3   1   5      372.13      375.56      8.67 o 
   4   1   5       38.43       44.40      4.70 o 
   5   1   5        2.31        1.69      5.56 o 
   6   1   5        0.02        2.50      5.76 o 
   7   1   5       62.94       60.38      6.78 o 
   8   1   5        0.00       -2.74      8.44 o 
   9   1   5      128.88      141.14     10.20 o 
  10   1   5      164.82      186.94     11.06 o 
  11   1   5      241.81      233.31     11.88 o 
  12   1   5       12.72        5.51     11.47 o 
 -13   2   5       10.23        7.97     18.19 o 
 -12   2   5       47.14       56.99     18.99 o 
 -11   2   5       34.51       37.50     17.31 o 
 -10   2   5        4.86        2.39     15.79 o 
  -9   2   5        0.32       10.03     15.52 o 
  -8   2   5      160.38      159.29     16.45 o 
  -7   2   5       17.03        8.16      4.94 o 
  -6   2   5     1650.89     1609.44     23.59 o 
  -5   2   5      142.00      117.19      4.80 o 
  -4   2   5     1947.53     2184.79     16.29 o 
  -3   2   5      159.47      201.17      5.18 o 
  -2   2   5      160.50      175.33      4.99 o 
  -1   2   5     2892.99     2732.20     16.57 o 
   0   2   5      125.21      116.11      3.97 o 
   1   2   5       56.85       47.83      3.53 o 
   2   2   5       83.93       72.79      4.21 o 
   3   2   5      368.04      418.57      5.85 o 
   4   2   5       43.60       46.11      6.64 o 
   5   2   5      266.24      279.70     10.18 o 
   6   2   5       13.77       14.78      8.02 o 
   7   2   5       83.74       94.28      7.29 o 
   8   2   5       42.50       45.09      8.24 o 
   9   2   5       64.86       58.36      9.92 o 
  10   2   5      122.93      120.22     10.83 o 
  11   2   5        0.01       -2.22     11.12 o 
  12   2   5       63.69       62.40     12.10 o 
 -13   3   5       16.22        7.53     18.08 o 
 -12   3   5       13.68        5.11     16.73 o 
 -11   3   5       21.85       36.49     16.63 o 
 -10   3   5       43.84       32.11     14.80 o 
  -9   3   5      189.63      206.61     14.74 o 
  -8   3   5      124.42      129.50      7.01 o 
  -7   3   5       40.79       41.35      8.62 o 
  -6   3   5       98.93      101.91      5.66 o 
  -5   3   5        2.32        4.48      3.30 o 
  -4   3   5        5.75        6.07      5.01 o 
  -3   3   5       38.12       37.65      5.46 o 
  -2   3   5      212.19      256.08      5.89 o 
  -1   3   5      978.58     1073.34      8.89 o 
   0   3   5      157.96      159.68      7.73 o 
   1   3   5       23.74       70.59      9.88 o 
   2   3   5     6660.03     7291.82     25.88 o 
   3   3   5        8.82        5.26      3.38 o 
   4   3   5      261.84      325.03      7.33 o 
   5   3   5       25.51       30.74      5.40 o 
   6   3   5        0.18       -2.37      6.59 o 
   7   3   5      114.02      109.29      6.88 o 
   8   3   5      143.59      138.74      6.92 o 
   9   3   5       44.52       45.52      6.12 o 
  10   3   5       41.42       63.96     12.17 o 
  11   3   5        4.76        3.62     12.77 o 
  12   3   5        3.79       -6.79     13.51 o 
 -13   4   5       87.63      108.21     21.51 o 
 -12   4   5       18.46       23.14     18.33 o 
 -11   4   5       45.62       54.09     19.33 o 
 -10   4   5       50.53       37.13      5.52 o 
  -9   4   5        2.06        7.49      8.12 o 
  -8   4   5       58.70       51.69     10.01 o 
  -7   4   5       18.90       18.42      4.39 o 
  -6   4   5        6.28        6.11      5.23 o 
  -5   4   5       22.73       13.10      5.63 o 
  -4   4   5      130.57      160.61      5.90 o 
  -3   4   5      111.71      123.73      5.79 o 
  -2   4   5      124.52      128.04      5.95 o 
  -1   4   5     1563.09     1464.54     16.58 o 
   0   4   5     1484.25     1566.82     13.66 o 
   1   4   5     2153.00     2380.96     43.18 o 
   2   4   5     3283.51     3365.74     27.64 o 
   3   4   5     1477.23     1667.76     21.29 o 
   4   4   5      739.44      804.23      7.73 o 
   5   4   5       38.11       37.17      5.75 o 
   6   4   5        2.99        2.12      6.03 o 
   7   4   5      268.90      299.95      8.15 o 
   8   4   5       99.71      112.41      8.62 o 
   9   4   5       45.62       49.60      9.83 o 
  10   4   5       41.65       25.61     12.69 o 
  11   4   5        2.83        5.28     13.16 o 
  12   4   5       31.16       39.02     14.18 o 
 -12   5   5       29.69        7.35     19.13 o 
 -11   5   5       84.36       70.51     20.15 o 
 -10   5   5       16.83       22.78      9.60 o 
  -9   5   5       46.62       66.90     11.60 o 
  -8   5   5        5.47        4.16      5.36 o 
  -7   5   5       47.82       43.36      7.20 o 
  -6   5   5       38.94       55.53      6.40 o 
  -5   5   5       82.52       70.16      6.76 o 
  -4   5   5       77.95       81.11      6.78 o 
  -3   5   5      999.11      914.30      8.71 o 
  -2   5   5        5.35        1.63      4.24 o 
  -1   5   5      983.94     1030.92     21.70 o 
   0   5   5      645.76      718.78     11.75 o 
   1   5   5     1669.93     1935.93     32.59 o 
   2   5   5        0.82        0.52      5.85 o 
   3   5   5       31.85       25.14      8.15 o 
   4   5   5     1673.31     1703.82     19.31 o 
   5   5   5      279.84      255.90      7.01 o 
   6   5   5        2.58        2.63      7.29 o 
   7   5   5        0.04        5.31      8.33 o 
   8   5   5       11.74       16.16      9.40 o 
   9   5   5      197.04      220.22     10.47 o 
  10   5   5      247.48      255.76     16.87 o 
  11   5   5       14.87        9.53     13.82 o 
  12   5   5        0.01       13.21     14.84 o 
 -12   6   5        3.44       -8.11     21.23 o 
 -11   6   5       92.02       97.41     21.10 o 
 -10   6   5       20.35       18.55     19.80 o 
  -9   6   5        2.52       -1.86      5.93 o 
  -8   6   5      140.25      125.90      8.90 o 
  -7   6   5       39.30       27.43      6.36 o 
  -6   6   5       12.30        9.82      4.84 o 
  -5   6   5       57.36       59.14      4.08 o 
  -4   6   5        1.44        5.66      6.64 o 
  -3   6   5      111.51      133.77      7.37 o 
  -2   6   5      657.69      625.72      8.77 o 
  -1   6   5      240.01      247.99      8.29 o 
   0   6   5      358.22      299.39      9.71 o 
   1   6   5      193.44      163.65      8.44 o 
   2   6   5      245.93      254.54     12.12 o 
   3   6   5      189.59      193.15      7.34 o 
   4   6   5        3.70        1.36      8.15 o 
   5   6   5        0.17       -0.49      6.57 o 
   6   6   5        8.21        4.09      8.77 o 
   7   6   5      314.29      324.17     11.24 o 
   8   6   5      231.90      253.74     10.85 o 
   9   6   5      120.06      113.73     10.91 o 
  10   6   5       35.56       36.48     19.44 o 
  11   6   5        1.30       -0.87     13.83 o 
  12   6   5        2.59       13.89     15.27 o 
 -12   7   5        1.43       15.75     21.24 o 
 -11   7   5       67.58       75.88     20.39 o 
 -10   7   5      119.47      117.74     20.27 o 
  -9   7   5       15.83       21.15      9.03 o 
  -8   7   5       86.06       85.30      8.04 o 
  -7   7   5      493.22      515.08      8.16 o 
  -6   7   5      440.43      427.39      7.32 o 
  -5   7   5      159.20      157.50      5.83 o 
  -4   7   5        0.94        2.58      6.93 o 
  -3   7   5      250.63      249.02      8.89 o 
  -2   7   5      141.75      181.03      6.37 o 
  -1   7   5      556.28      536.66      9.39 o 
   0   7   5      500.60      460.08     13.09 o 
   1   7   5      128.79      137.10      8.31 o 
   2   7   5      136.24      156.63      9.25 o 
   3   7   5        9.53        4.97      9.20 o 
   4   7   5      274.17      315.30      9.54 o 
   5   7   5      535.94      559.37     11.81 o 
   6   7   5      105.56      107.36      9.77 o 
   7   7   5      192.80      198.20     11.39 o 
   8   7   5        0.35       -1.00     11.46 o 
   9   7   5      152.18      150.15     18.15 o 
  10   7   5       56.82       61.39     21.19 o 
  11   7   5       12.11        6.43     18.09 o 
 -11   8   5       13.56        9.41     23.95 o 
 -10   8   5       35.99       42.90     19.28 o 
  -9   8   5       58.25       78.38     15.07 o 
  -8   8   5      125.36      121.30      8.53 o 
  -7   8   5      475.24      483.53      9.96 o 
  -6   8   5        3.39        7.25      6.85 o 
  -5   8   5       29.95       27.57      6.64 o 
  -4   8   5      148.28      152.96     10.59 o 
  -3   8   5        0.14       -0.61      7.88 o 
  -2   8   5       95.89       97.56      6.53 o 
  -1   8   5        1.27       -1.51      6.24 o 
   0   8   5        1.57        0.66      6.03 o 
   1   8   5        1.32        3.67      8.29 o 
   2   8   5      190.03      209.95      8.64 o 
   3   8   5      512.35      582.96     10.16 o 
   4   8   5      153.92      137.12     10.84 o 
   5   8   5       27.96       26.78     11.03 o 
   6   8   5       74.25       88.09     11.45 o 
   7   8   5      167.70      172.42     11.75 o 
   8   8   5       16.30       24.24     12.45 o 
   9   8   5        7.15       18.66     27.93 o 
  10   8   5        0.00       -1.74     27.84 o 
  11   8   5        0.68       -1.76     23.18 o 
 -11   9   5       57.59       59.74     21.35 o 
 -10   9   5       18.07       25.92     21.04 o 
  -9   9   5        4.60       36.41     20.32 o 
  -8   9   5       27.35       15.64     12.42 o 
  -7   9   5       72.35       75.91      7.84 o 
  -6   9   5     1025.21     1049.14     11.04 o 
  -5   9   5        2.05        7.09      8.29 o 
  -4   9   5       10.77       14.99     10.01 o 
  -3   9   5      181.18      196.17     10.70 o 
  -2   9   5       65.45       81.90      7.61 o 
  -1   9   5        3.82        0.47      7.21 o 
   0   9   5       53.16       50.92      7.55 o 
   1   9   5        7.31        0.16     10.98 o 
   2   9   5      631.67      678.10     14.32 o 
   3   9   5      132.27      156.29     10.81 o 
   4   9   5      192.89      222.96     11.85 o 
   5   9   5       38.86       46.85     12.26 o 
   6   9   5       40.32       49.50     12.23 o 
   7   9   5       16.07       16.26     14.99 o 
   8   9   5        9.67       22.15     24.21 o 
   9   9   5      158.91      199.61     26.96 o 
  10   9   5        9.54        5.50     31.00 o 
 -10  10   5       69.18       89.29     22.58 o 
  -9  10   5       14.26       24.75     19.69 o 
  -8  10   5      117.90      106.84     23.23 o 
  -7  10   5        0.61        0.56      9.29 o 
  -6  10   5      298.32      295.33     10.89 o 
  -5  10   5      218.65      244.61     10.85 o 
  -4  10   5       76.73       80.49     14.92 o 
  -3  10   5        4.29        8.31     11.92 o 
  -2  10   5       52.71       73.24      9.29 o 
  -1  10   5      455.21      447.74     11.23 o 
   0  10   5     1388.00     1290.95     15.62 o 
   1  10   5       37.94       29.94     13.85 o 
   2  10   5       93.10       86.79     14.08 o 
   3  10   5     1080.57     1117.02     18.01 o 
   4  10   5      421.19      416.35     13.16 o 
   5  10   5       49.32       37.63     12.00 o 
   6  10   5        5.15       -8.17     17.03 o 
   7  10   5      161.30      169.56     17.40 o 
   8  10   5        1.48        0.05     41.13 o 
   9  10   5        3.42        0.05     40.04 o 
  10  10   5        4.54      -16.99     32.76 o 
 -10  11   5        2.00        2.30     26.79 o 
  -9  11   5        0.07       -4.93     22.17 o 
  -8  11   5       77.41       85.65     20.59 o 
  -7  11   5      231.62      259.18     18.95 o 
  -6  11   5      110.52      104.86     11.93 o 
  -5  11   5      163.96      133.59     10.88 o 
  -4  11   5      120.91      107.59     17.80 o 
  -3  11   5        4.78        7.04     11.27 o 
  -2  11   5      279.45      262.69     11.77 o 
  -1  11   5        0.50        8.02     11.58 o 
   0  11   5       35.09       43.87     11.42 o 
   1  11   5      148.03      137.12     15.65 o 
   2  11   5     1345.81     1291.34     21.17 o 
   3  11   5       87.05       98.50     14.92 o 
   4  11   5     1047.29      935.92     18.44 o 
   5  11   5       54.48       60.94     15.07 o 
   6  11   5       88.27      107.62     23.17 o 
   7  11   5        2.20        4.24     23.15 o 
   8  11   5       34.17       53.45     23.01 o 
   9  11   5        7.66       37.56     30.02 o 
  -9  12   5       30.99       29.49     34.36 o 
  -8  12   5       30.08       47.39     22.81 o 
  -7  12   5        0.00       -4.20     20.79 o 
  -6  12   5      165.45      149.13     15.53 o 
  -5  12   5      144.42      145.01     14.95 o 
  -4  12   5      245.42      236.46     18.38 o 
  -3  12   5       10.40       29.97     17.46 o 
  -2  12   5      185.33      177.70     17.94 o 
  -1  12   5      335.17      332.81     13.17 o 
   0  12   5      236.77      217.77     13.02 o 
   1  12   5      405.94      407.76     13.48 o 
   2  12   5      156.20      121.56     15.34 o 
   3  12   5     1649.23     1680.07     23.36 o 
   4  12   5       47.53       41.74     14.98 o 
   5  12   5       14.54       23.51     15.18 o 
   6  12   5        2.02        3.70     18.21 o 
   7  12   5        0.01        1.16     43.02 o 
   8  12   5       14.88       13.62     25.63 o 
  -8  13   5       28.64       30.85     24.60 o 
  -7  13   5        3.35       12.10     19.59 o 
  -6  13   5       11.23        8.69     16.02 o 
  -5  13   5        0.62        6.02     16.01 o 
  -4  13   5        0.17       -1.55     14.91 o 
  -3  13   5       91.75      108.90     19.93 o 
  -2  13   5      442.89      388.24     16.51 o 
  -1  13   5        3.81       -1.03     17.08 o 
   0  13   5        1.91        6.90     17.57 o 
   1  13   5       92.14       58.30     19.85 o 
   2  13   5      182.65      189.67     16.20 o 
   3  13   5       87.24       72.01     15.87 o 
   4  13   5       25.54       57.86     15.62 o 
   5  13   5       58.38       65.57     16.46 o 
   6  13   5        1.76        6.83     16.40 o 
   7  13   5        4.56        3.95     24.34 o 
   8  13   5       19.04       20.27     24.41 o 
  -7  14   5       21.36       21.17     26.32 o 
  -6  14   5      204.38      202.01     17.62 o 
  -5  14   5       94.47       97.23     17.36 o 
  -4  14   5      119.18      110.77     16.72 o 
  -3  14   5        5.35        4.56     16.00 o 
  -2  14   5       58.18       52.76     19.18 o 
  -1  14   5      124.96      130.33     17.60 o 
   0  14   5       19.14       16.55     15.54 o 
   1  14   5        5.38        7.73     16.05 o 
   2  14   5        7.98       -2.75     16.45 o 
   3  14   5       11.41       25.94     16.22 o 
   4  14   5       31.23       58.45     17.43 o 
   5  14   5       17.20        9.03     17.54 o 
   6  14   5        9.60        5.69     17.67 o 
   7  14   5        5.88       -3.76     35.85 o 
  -6  15   5        1.31        2.07     18.25 o 
  -5  15   5       39.62       30.21     17.26 o 
  -4  15   5        5.24       -7.09     16.79 o 
  -3  15   5       35.44       38.81     15.97 o 
  -2  15   5       56.63       39.35     16.57 o 
  -1  15   5       41.58       45.51     14.46 o 
   0  15   5       20.02       11.21     16.19 o 
   1  15   5       35.09       43.20     16.58 o 
   2  15   5        5.99       -0.42     17.06 o 
   3  15   5        1.68       10.30     16.91 o 
   4  15   5        7.87        2.54     17.42 o 
   5  15   5        0.80        0.65     18.52 o 
  -4  16   5       41.21       13.36     21.65 o 
  -3  16   5        2.17       16.74     23.71 o 
  -2  16   5        9.11       18.08     28.60 o 
  -1  16   5       37.88       46.21     19.21 o 
   0  16   5        0.01       -5.27     17.30 o 
   1  16   5        0.21       17.86     17.71 o 
   2  16   5        1.29        3.27     16.12 o 
   3  16   5       23.97       27.59     18.54 o 
 -13   0   6       20.23       24.48     23.82 o 
 -12   0   6      194.69      198.03     22.29 o 
 -11   0   6      148.62      133.17     20.26 o 
 -10   0   6      177.42      227.92     23.87 o 
  -9   0   6     1920.88     1737.90     47.99 o 
  -8   0   6      481.01      355.65     44.86 o 
  -7   0   6      350.49      365.10     12.57 o 
  -6   0   6        1.14       -0.46      3.46 o 
  -5   0   6     7902.95     7891.57     51.03 o 
  -4   0   6      369.95      335.14      9.52 o 
  -3   0   6      101.73      105.46      6.51 o 
  -2   0   6      675.91      688.63      9.45 o 
  -1   0   6      827.49      849.01      8.58 o 
   0   0   6     2314.19     1952.20     19.99 o 
   1   0   6     2149.80     1943.30     17.66 o 
   2   0   6        8.15        7.64     17.64 o 
   3   0   6     1603.76     1560.88     28.21 o 
   4   0   6      468.16      430.02     22.51 o 
   5   0   6      458.14      421.56      8.97 o 
   6   0   6      102.46      108.84      9.47 o 
   7   0   6      559.13      544.46     13.80 o 
   8   0   6     1829.62     2033.43     24.17 o 
   9   0   6     1201.30     1402.67     44.97 o 
  10   0   6        0.07        7.82     15.98 o 
  11   0   6       25.83       27.41     13.41 o 
  12   0   6      110.86      111.95     15.63 o 
 -13   1   6       23.72        2.54     20.08 o 
 -12   1   6       19.96       28.40     15.02 o 
 -11   1   6        0.87        0.06     13.56 o 
 -10   1   6        0.61        4.87     16.45 o 
  -9   1   6      103.05       90.66     15.08 o 
  -8   1   6      115.48      108.67     12.69 o 
  -7   1   6       18.25       32.25      7.89 o 
  -6   1   6     1408.85     1442.91     13.61 o 
  -5   1   6      164.92      166.99      5.37 o 
  -4   1   6      319.26      372.43      5.97 o 
  -3   1   6     2757.41     2670.89     10.18 o 
  -2   1   6      473.21      442.99      5.54 o 
  -1   1   6     2574.84     2146.21      9.63 o 
   0   1   6     2132.85     2011.33      7.97 o 
   1   1   6     1926.92     1811.65     19.99 o 
   2   1   6       50.08       29.88     12.09 o 
   3   1   6       11.50        2.27      4.12 o 
   4   1   6     1719.76     1733.02     25.91 o 
   5   1   6        1.07       -1.07      4.29 o 
   6   1   6      152.27      164.72      6.24 o 
   7   1   6      290.91      298.32      7.64 o 
   8   1   6     1301.77     1260.11     13.71 o 
   9   1   6       82.99       81.43      9.51 o 
  10   1   6        1.37       -0.54      9.82 o 
  11   1   6       49.72       27.37     10.92 o 
  12   1   6       69.07       51.51     12.11 o 
 -13   2   6       16.33       28.21     20.55 o 
 -12   2   6       38.04       45.76     15.08 o 
 -11   2   6        3.92       16.01     13.54 o 
 -10   2   6        0.38       -5.06     15.91 o 
  -9   2   6       27.83       28.81     11.29 o 
  -8   2   6     1778.17     1690.53     19.43 o 
  -7   2   6      281.78      268.48     12.01 o 
  -6   2   6      237.86      202.89      4.82 o 
  -5   2   6     1211.23     1118.49     18.32 o 
  -4   2   6      615.29      592.78      9.14 o 
  -3   2   6       72.74       68.36      6.17 o 
  -2   2   6     1097.22     1052.26     12.95 o 
  -1   2   6      635.92      622.53      6.16 o 
   0   2   6     1911.70     1765.36     20.83 o 
   1   2   6     1628.44     1591.70     10.81 o 
   2   2   6       43.55       45.91      7.76 o 
   3   2   6      179.40      192.47     11.37 o 
   4   2   6        0.77        3.36      8.64 o 
   5   2   6      796.65      767.12     11.90 o 
   6   2   6        6.03        5.70      7.86 o 
   7   2   6       82.89       79.61      8.74 o 
   8   2   6      120.23      133.61     10.55 o 
   9   2   6      329.90      371.55     12.86 o 
  10   2   6       35.39       30.73     11.56 o 
  11   2   6      106.72      108.59     13.11 o 
  12   2   6        4.52        9.93     13.65 o 
 -13   3   6        3.66        3.79     19.20 o 
 -12   3   6        3.28        5.92     16.40 o 
 -11   3   6        4.13        3.24     15.92 o 
 -10   3   6      178.63      151.23     14.99 o 
  -9   3   6       97.13       97.67     13.90 o 
  -8   3   6      458.50      434.93      8.74 o 
  -7   3   6      351.35      342.50      8.71 o 
  -6   3   6       50.71       48.69      4.17 o 
  -5   3   6        4.48        4.22      6.16 o 
  -4   3   6      495.35      507.60      6.73 o 
  -3   3   6     1043.50     1071.74      8.32 o 
  -2   3   6      142.67      158.09      6.54 o 
  -1   3   6      145.14      145.72      6.90 o 
   0   3   6      435.72      434.72      7.18 o 
   1   3   6       71.37       82.79      4.49 o 
   2   3   6      625.19      624.59     16.40 o 
   3   3   6     1608.39     1814.44     23.77 o 
   4   3   6        5.22        3.69      5.69 o 
   5   3   6      480.81      449.20      8.64 o 
   6   3   6      384.05      357.72      9.64 o 
   7   3   6       30.57       40.85      8.82 o 
   8   3   6        8.81       18.06      8.64 o 
   9   3   6        3.49        3.44      9.61 o 
  10   3   6       66.03       63.48     12.48 o 
  11   3   6       24.29       34.99     13.21 o 
  12   3   6       21.43       14.52     14.13 o 
 -12   4   6       34.28       39.55     19.83 o 
 -11   4   6       15.25       13.00     17.49 o 
 -10   4   6        1.14       -3.37     17.52 o 
  -9   4   6       72.23       62.28      8.42 o 
  -8   4   6       88.19       88.31     10.93 o 
  -7   4   6       23.30       29.77      4.76 o 
  -6   4   6        3.51        3.03      5.60 o 
  -5   4   6       25.10       30.26      5.73 o 
  -4   4   6        0.53       -0.65      5.56 o 
  -3   4   6       29.87       41.05      5.39 o 
  -2   4   6        4.68        2.85      5.72 o 
  -1   4   6       51.89       55.76      7.71 o 
   0   4   6       24.67       30.24      8.28 o 
   1   4   6     3016.85     3243.67     30.19 o 
   2   4   6      319.38      299.23      9.03 o 
   3   4   6      135.49      115.34      4.56 o 
   4   4   6      322.68      318.21      5.48 o 
   5   4   6      165.98      162.12      6.11 o 
   6   4   6       54.17       51.85      7.15 o 
   7   4   6        0.59        6.03     10.11 o 
   8   4   6       69.68       70.56     10.45 o 
   9   4   6       60.73       68.07     10.49 o 
  10   4   6       49.62       46.77     12.24 o 
  11   4   6       12.10        2.66     13.67 o 
  12   4   6        0.78        2.84     16.56 o 
 -12   5   6       17.11       29.61     20.50 o 
 -11   5   6       47.52       44.83     18.04 o 
 -10   5   6       37.76       36.71     19.06 o 
  -9   5   6        0.25       -2.46     10.68 o 
  -8   5   6       91.67       93.22     12.84 o 
  -7   5   6      193.46      155.15     10.01 o 
  -6   5   6       46.49       43.40      7.01 o 
  -5   5   6       64.82       68.24      6.06 o 
  -4   5   6        0.91        0.88      6.49 o 
  -3   5   6       53.02       69.45      6.69 o 
  -2   5   6       46.06       44.15      4.11 o 
  -1   5   6       17.67       12.19      9.34 o 
   0   5   6        1.09       -4.39      9.22 o 
   1   5   6     1377.70     1378.57     21.56 o 
   2   5   6      277.03      308.89      6.44 o 
   3   5   6       79.75       81.88      7.79 o 
   4   5   6      322.09      337.32      6.94 o 
   5   5   6      125.11      120.86      6.60 o 
   6   5   6      314.13      294.21      9.06 o 
   7   5   6       24.19       39.65      9.50 o 
   8   5   6        6.74        5.36     10.70 o 
   9   5   6        1.24       -1.33     12.51 o 
  10   5   6       42.95       44.76     12.93 o 
  11   5   6        1.48       -6.77     13.84 o 
  12   5   6        1.14       -0.81     17.49 o 
 -12   6   6        3.46       12.16     21.66 o 
 -11   6   6        2.53       -4.72     19.75 o 
 -10   6   6       26.45        2.87     19.42 o 
  -9   6   6       37.16       31.85      5.38 o 
  -8   6   6      614.68      575.02      9.07 o 
  -7   6   6       84.08       89.30      8.05 o 
  -6   6   6       70.17       62.39      8.09 o 
  -5   6   6        0.51        6.60      7.57 o 
  -4   6   6      232.45      266.41      7.40 o 
  -3   6   6        3.27       11.36      6.25 o 
  -2   6   6        0.37       -1.73      5.29 o 
  -1   6   6       24.96       42.73      7.23 o 
   0   6   6       17.11        7.02      9.29 o 
   1   6   6       10.27       13.58      7.62 o 
   2   6   6      235.03      226.83      7.70 o 
   3   6   6      113.97      123.94      8.48 o 
   4   6   6      561.75      625.46     10.60 o 
   5   6   6      390.77      416.45      9.31 o 
   6   6   6       52.00       61.31      8.84 o 
   7   6   6      248.02      229.23     10.09 o 
   8   6   6       42.06       31.11      9.87 o 
   9   6   6      122.29      107.51     17.44 o 
  10   6   6       22.21       26.80     20.31 o 
  11   6   6       29.50       29.06     14.36 o 
 -12   7   6        0.08      -17.67     41.82 o 
 -11   7   6       13.76       20.52     24.90 o 
 -10   7   6        6.97        5.02     20.99 o 
  -9   7   6       83.41      106.29     14.35 o 
  -8   7   6       17.69       13.11      5.21 o 
  -7   7   6      307.81      326.05      9.91 o 
  -6   7   6      124.19      124.42      9.00 o 
  -5   7   6       55.25       70.77      8.61 o 
  -4   7   6      685.89      616.28      8.68 o 
  -3   7   6      167.60      182.62      8.71 o 
  -2   7   6      527.72      513.78      8.02 o 
  -1   7   6       23.24       20.53      7.22 o 
   0   7   6      161.45      166.46      8.79 o 
   1   7   6      604.94      543.25     12.40 o 
   2   7   6      519.08      468.94     13.87 o 
   3   7   6       11.65       10.74      6.92 o 
   4   7   6       30.97       35.40     10.58 o 
   5   7   6        0.77        0.93      8.70 o 
   6   7   6      263.88      263.46      9.72 o 
   7   7   6        2.12       -2.14      9.88 o 
   8   7   6       70.54       58.28     10.73 o 
   9   7   6      109.22      126.08     28.64 o 
  10   7   6       30.62       36.90     21.60 o 
  11   7   6       10.58       23.56     22.50 o 
 -11   8   6        2.36        7.94     21.54 o 
 -10   8   6        6.95        5.82     20.87 o 
  -9   8   6      127.22      130.74     15.78 o 
  -8   8   6      101.91       87.91      6.41 o 
  -7   8   6       40.65       34.79      5.21 o 
  -6   8   6      139.09      142.12     10.06 o 
  -5   8   6       53.82       56.64      9.46 o 
  -4   8   6       10.70       12.81     10.69 o 
  -3   8   6      145.31      141.31     10.39 o 
  -2   8   6      419.29      428.87      8.64 o 
  -1   8   6       53.82       59.79      7.98 o 
   0   8   6        0.22        0.33      8.16 o 
   1   8   6       41.31       29.61      7.93 o 
   2   8   6      441.67      442.56     10.72 o 
   3   8   6       23.61       19.30      8.11 o 
   4   8   6      161.68      164.00      9.37 o 
   5   8   6      154.72      151.97      9.88 o 
   6   8   6        0.99        5.61     10.06 o 
   7   8   6       46.60       53.97     12.26 o 
   8   8   6        6.18        5.00     17.37 o 
   9   8   6       57.31       66.60     28.86 o 
  10   8   6       50.74       26.73     28.95 o 
 -11   9   6        0.52        0.17     23.40 o 
 -10   9   6       36.94       17.81     23.23 o 
  -9   9   6        4.93       10.30     19.87 o 
  -8   9   6        1.11       -6.09     20.00 o 
  -7   9   6        0.39        4.24      5.35 o 
  -6   9   6      111.35      106.77     11.08 o 
  -5   9   6        2.07        4.89     12.55 o 
  -4   9   6        5.77        4.32     12.97 o 
  -3   9   6       23.19       28.80     12.61 o 
  -2   9   6        2.16       10.94      9.31 o 
  -1   9   6      211.37      240.00     10.48 o 
   0   9   6       17.74       16.18      5.60 o 
   1   9   6      112.39       94.27      6.23 o 
   2   9   6       15.65        9.22     12.20 o 
   3   9   6      105.94       86.60     11.46 o 
   4   9   6      151.97      133.77     11.52 o 
   5   9   6       80.95      120.28     13.03 o 
   6   9   6      180.44      158.52     11.25 o 
   7   9   6       50.74       51.42     12.82 o 
   8   9   6       23.75       42.50     27.50 o 
   9   9   6        1.77       10.29     31.11 o 
  10   9   6        6.83        3.83     31.22 o 
 -10  10   6       29.34       26.31     21.15 o 
  -9  10   6        0.72      -15.06     32.52 o 
  -8  10   6        9.71       11.48     19.84 o 
  -7  10   6       31.09       43.86     13.03 o 
  -6  10   6       60.96       50.51     13.92 o 
  -5  10   6        2.25       -4.97     15.13 o 
  -4  10   6        7.85        7.56     14.45 o 
  -3  10   6       76.23       69.47     16.65 o 
  -2  10   6      115.43      109.80      9.29 o 
  -1  10   6      123.25      114.16      9.54 o 
   0  10   6     2892.40     2710.85     51.39 o 
   1  10   6       15.95       19.66      8.07 o 
   2  10   6      139.87      156.27     15.10 o 
   3  10   6      299.57      305.00     13.02 o 
   4  10   6      274.79      265.88     12.02 o 
   5  10   6        3.39       11.22     14.71 o 
   6  10   6       24.56       39.15     11.48 o 
   7  10   6       22.48       39.43     27.90 o 
   8  10   6        1.89       -3.03     29.76 o 
   9  10   6        6.70       13.00     33.49 o 
  -9  11   6        0.88       15.89     22.20 o 
  -8  11   6        5.05       25.10     20.10 o 
  -7  11   6        6.75        2.27     17.04 o 
  -6  11   6        2.77       -0.19     19.50 o 
  -5  11   6        3.38       -2.20     16.12 o 
  -4  11   6       53.35       64.79     18.26 o 
  -3  11   6       13.38       18.07     14.25 o 
  -2  11   6       26.33       16.64     10.19 o 
  -1  11   6     1137.75     1162.03     18.63 o 
   0  11   6       57.65       62.92      9.97 o 
   1  11   6      274.76      251.17     10.00 o 
   2  11   6      237.55      253.10     15.83 o 
   3  11   6      286.61      250.77     14.61 o 
   4  11   6       70.46       55.39     13.76 o 
   5  11   6        4.01        7.73     14.61 o 
   6  11   6        6.46        4.67     27.10 o 
   7  11   6        0.01       23.44     32.05 o 
   8  11   6        1.78        8.95     42.19 o 
   9  11   6       10.19        5.22     34.12 o 
  -9  12   6        0.05       16.04     26.25 o 
  -8  12   6        0.49        4.49     24.12 o 
  -7  12   6       79.31       74.14     18.10 o 
  -6  12   6       17.16       11.90     17.74 o 
  -5  12   6       47.05       64.65     17.87 o 
  -4  12   6       35.20       24.64     17.80 o 
  -3  12   6        0.03       16.76     12.07 o 
  -2  12   6      110.40      102.04     11.06 o 
  -1  12   6      166.98      179.38     12.12 o 
   0  12   6        0.57        1.79     10.75 o 
   1  12   6      261.83      252.72     11.00 o 
   2  12   6      120.43      147.56     14.99 o 
   3  12   6        0.26        0.40     14.17 o 
   4  12   6        4.35       14.77     13.65 o 
   5  12   6        0.84        8.13     15.70 o 
   6  12   6       11.81       -4.99     27.62 o 
   7  12   6        2.90       13.78     22.37 o 
   8  12   6        6.71      -11.91     30.41 o 
  -8  13   6        5.01      -14.42     39.76 o 
  -7  13   6       40.51       29.08     19.83 o 
  -6  13   6       21.05       14.47     18.68 o 
  -5  13   6        2.55       -7.42     20.20 o 
  -4  13   6        2.34       13.58     18.44 o 
  -3  13   6       59.48       49.55     19.36 o 
  -2  13   6       11.03       12.87     12.26 o 
  -1  13   6        4.62        0.83     11.96 o 
   0  13   6      100.22      102.33     12.41 o 
   1  13   6       31.16       34.15     10.58 o 
   2  13   6        1.88       -1.92     16.13 o 
   3  13   6        0.56       -1.63     15.41 o 
   4  13   6        5.67        8.06     15.41 o 
   5  13   6        1.68       -4.09     16.33 o 
   6  13   6        2.07        9.71     23.98 o 
   7  13   6        1.45       18.19     25.92 o 
  -7  14   6        4.92        2.06     20.87 o 
  -6  14   6        1.40       -6.55     33.11 o 
  -5  14   6      112.24      112.91     20.77 o 
  -4  14   6        6.07        6.99     15.79 o 
  -3  14   6       21.63       23.82     20.00 o 
  -2  14   6        0.48       -0.43     25.63 o 
  -1  14   6       97.03      119.28     13.55 o 
   0  14   6        1.87       13.36     15.23 o 
   1  14   6        8.77        9.69     15.20 o 
   2  14   6        8.49        2.85     15.37 o 
   3  14   6        7.79       12.01     15.96 o 
   4  14   6       42.36       41.27     16.64 o 
   5  14   6       18.97       15.38     17.33 o 
   6  14   6       11.68       15.20     18.03 o 
  -5  15   6        8.10        3.28     20.72 o 
  -4  15   6       31.00       38.95     22.41 o 
  -3  15   6       55.99       71.73     21.38 o 
  -2  15   6        4.99      -14.52     35.14 o 
  -1  15   6        1.98       17.40     18.86 o 
   0  15   6        6.05        9.77     16.49 o 
   1  15   6       13.66       27.21     16.73 o 
   2  15   6       14.01       16.30     15.46 o 
   3  15   6        3.52       16.32     16.66 o 
   4  15   6       13.10       20.52     17.98 o 
  -3  16   6       10.70       28.16     29.15 o 
  -2  16   6        0.58       -6.71     38.90 o 
  -1  16   6       90.89       87.88     19.83 o 
   0  16   6        7.62       -5.68     17.70 o 
   1  16   6       12.45       18.09     17.57 o 
   2  16   6        0.61        7.58     16.67 o 
 -12   1   7       15.64        9.05     13.78 o 
 -11   1   7       19.04       18.15     12.81 o 
 -10   1   7      119.33      118.24     15.98 o 
  -9   1   7        0.20       27.96     13.29 o 
  -8   1   7     1858.88     1763.38     19.82 o 
  -7   1   7      274.58      228.58     15.31 o 
  -6   1   7      135.50      110.39      4.37 o 
  -5   1   7       23.89       24.72      4.37 o 
  -4   1   7      461.01      459.25      6.93 o 
  -3   1   7      258.32      248.34      5.29 o 
  -2   1   7        9.11       18.81      4.51 o 
  -1   1   7      788.06      751.97      6.01 o 
   0   1   7       27.30       19.65      6.35 o 
   1   1   7      351.54      355.87      5.34 o 
   2   1   7       37.38       32.28     13.15 o 
   3   1   7      144.87      171.67     14.71 o 
   4   1   7       15.59        9.38      6.15 o 
   5   1   7      217.27      192.62      7.59 o 
   6   1   7      464.35      470.50      9.50 o 
   7   1   7      200.00      200.26      7.24 o 
   8   1   7      701.83      713.07     14.76 o 
   9   1   7        0.01       -5.33      8.73 o 
  10   1   7        4.12       -0.12      9.50 o 
  11   1   7        5.30        5.56     10.49 o 
  12   1   7        9.06       10.13     21.44 o 
 -12   2   7        0.13       -7.37     16.60 o 
 -11   2   7       11.82       12.90     17.47 o 
 -10   2   7        4.32        0.35     16.30 o 
  -9   2   7      790.23      720.36     13.59 o 
  -8   2   7        0.12        4.68      9.99 o 
  -7   2   7      506.27      525.20     12.35 o 
  -6   2   7        0.23        2.60      4.31 o 
  -5   2   7      852.01      842.11      9.88 o 
  -4   2   7      132.49      138.82      7.02 o 
  -3   2   7       99.79      107.83      5.84 o 
  -2   2   7      133.77      133.85      4.76 o 
  -1   2   7     1979.80     1976.52     15.81 o 
   0   2   7     2480.75     2353.98     24.91 o 
   1   2   7      625.45      566.97     11.03 o 
   2   2   7       47.02       41.74      6.75 o 
   3   2   7       77.30       68.44      6.48 o 
   4   2   7       89.48       90.99      5.00 o 
   5   2   7       13.67       11.09     13.23 o 
   6   2   7       49.21       66.28      9.26 o 
   7   2   7      221.48      224.08      9.22 o 
   8   2   7       29.87       33.66      9.91 o 
   9   2   7       56.16       52.15     10.73 o 
  10   2   7        0.04        8.40     11.25 o 
  11   2   7        3.45       -6.35     15.05 o 
  12   2   7        0.72       10.27     21.82 o 
 -12   3   7        0.43      -11.04     16.20 o 
 -11   3   7        1.17        3.37     15.75 o 
 -10   3   7       50.46       61.29     10.39 o 
  -9   3   7       15.02       13.09      9.47 o 
  -8   3   7       81.07       77.40      6.50 o 
  -7   3   7        6.67        1.76      3.95 o 
  -6   3   7       61.46       77.20      8.44 o 
  -5   3   7        0.03        2.69      7.43 o 
  -4   3   7     1076.09     1060.37     26.12 o 
  -3   3   7        0.84        3.84      6.28 o 
  -2   3   7        4.55        1.19      5.82 o 
  -1   3   7      625.65      718.46      9.07 o 
   0   3   7      168.19      200.00      6.71 o 
   1   3   7      171.08      197.72      5.30 o 
   2   3   7      297.92      251.02      6.32 o 
   3   3   7        4.72       16.50      8.34 o 
   4   3   7      281.42      315.53     15.26 o 
   5   3   7        6.61       -6.06      6.56 o 
   6   3   7      101.75       98.84     10.08 o 
   7   3   7       19.55       23.28      9.79 o 
   8   3   7       22.27       25.97      8.69 o 
   9   3   7       10.06       13.41      9.34 o 
  10   3   7       24.07       23.04     12.43 o 
  11   3   7        9.75        2.05     15.39 o 
 -12   4   7        0.38        1.31     19.46 o 
 -11   4   7       31.53       36.18     18.26 o 
 -10   4   7        8.31        4.84      9.84 o 
  -9   4   7       54.21       46.93      6.35 o 
  -8   4   7       23.04       32.42      5.99 o 
  -7   4   7        0.67       -0.25      7.98 o 
  -6   4   7        6.97        9.10      8.40 o 
  -5   4   7       54.98       48.76      6.12 o 
  -4   4   7       46.69       39.20      5.83 o 
  -3   4   7     1555.51     1555.63     16.58 o 
  -2   4   7       73.25       96.48      5.78 o 
  -1   4   7       36.13       44.23      6.45 o 
   0   4   7     2411.38     2494.12     26.38 o 
   1   4   7     3298.29     3331.68     14.72 o 
   2   4   7       19.66       13.75      4.05 o 
   3   4   7       25.74       33.49      5.94 o 
   4   4   7      598.90      613.48     12.57 o 
   5   4   7        4.31        9.04      7.33 o 
   6   4   7       12.30       18.78     10.09 o 
   7   4   7        4.82        8.51     11.56 o 
   8   4   7       39.84       37.46     11.01 o 
   9   4   7       71.09       91.62     10.40 o 
  10   4   7       38.41       42.59     12.10 o 
  11   4   7       43.23       40.16     16.24 o 
 -12   5   7        2.22       -1.79     20.90 o 
 -11   5   7       36.94       27.90     17.53 o 
 -10   5   7        0.01        0.30     17.25 o 
  -9   5   7       64.64       53.96      5.73 o 
  -8   5   7       97.44      106.65     12.58 o 
  -7   5   7      862.80      880.06     11.22 o 
  -6   5   7       62.60       72.29      7.53 o 
  -5   5   7       90.55      102.06      6.64 o 
  -4   5   7      146.01      151.18      6.38 o 
  -3   5   7      108.87      119.96      6.63 o 
  -2   5   7        9.05        8.51      3.78 o 
  -1   5   7      525.48      532.84     13.77 o 
   0   5   7      726.00      785.74     12.28 o 
   1   5   7      179.92      199.20      9.64 o 
   2   5   7      342.99      312.33     13.21 o 
   3   5   7      287.67      326.55      8.40 o 
   4   5   7      135.13      132.19      5.30 o 
   5   5   7        0.61       -2.31      6.09 o 
   6   5   7      317.20      285.44      9.77 o 
   7   5   7      146.36      151.71     12.62 o 
   8   5   7       53.10       66.80     13.68 o 
   9   5   7        3.64       10.71     17.94 o 
  10   5   7        8.35       12.22     14.74 o 
  11   5   7        0.02        1.55     15.94 o 
 -11   6   7        8.02       13.16     19.71 o 
 -10   6   7       40.50       26.75     18.02 o 
  -9   6   7       11.22        9.48     13.24 o 
  -8   6   7       10.70        6.19      7.46 o 
  -7   6   7       70.09       92.33      8.28 o 
  -6   6   7        6.67       10.77      8.26 o 
  -5   6   7      105.12      120.99      7.79 o 
  -4   6   7        7.55        4.05      6.51 o 
  -3   6   7       65.41       49.38      6.39 o 
  -2   6   7      293.55      263.41      6.27 o 
  -1   6   7        3.40       -0.46      7.61 o 
   0   6   7      104.68      107.06     10.80 o 
   1   6   7      319.38      332.41     11.94 o 
   2   6   7       44.51       42.96      4.95 o 
   3   6   7       47.81       50.64      7.87 o 
   4   6   7     1392.52     1436.87     10.76 o 
   5   6   7        1.63        4.79      7.93 o 
   6   6   7       56.83       42.58      7.74 o 
   7   6   7        0.68        1.49      8.97 o 
   8   6   7       41.87       37.06     10.24 o 
   9   6   7       48.17       66.35     26.98 o 
  10   6   7        0.87       -3.67     21.61 o 
  11   6   7       19.61       26.21     16.85 o 
 -11   7   7       57.13       80.12     22.45 o 
 -10   7   7       22.71       36.42     18.85 o 
  -9   7   7      175.61      175.91     20.80 o 
  -8   7   7       10.14       13.65      8.10 o 
  -7   7   7       78.22       80.56      8.99 o 
  -6   7   7      175.92      196.88      9.27 o 
  -5   7   7       30.76       36.19      8.49 o 
  -4   7   7       23.27       23.80      7.93 o 
  -3   7   7       25.32       38.25      8.30 o 
  -2   7   7      258.74      255.17      7.31 o 
  -1   7   7      138.91      152.34      8.01 o 
   0   7   7       26.42       26.83      9.12 o 
   1   7   7       65.59       54.63      8.29 o 
   2   7   7     1294.03     1339.48     23.62 o 
   3   7   7      524.44      504.59      9.64 o 
   4   7   7       29.31       27.13     10.66 o 
   5   7   7       19.97       27.26      8.46 o 
   6   7   7       66.45       62.09     10.09 o 
   7   7   7      113.21      116.28      9.89 o 
   8   7   7      309.22      294.77     28.25 o 
   9   7   7       12.41        9.12     28.50 o 
  10   7   7       46.44       23.81     21.82 o 
 -11   8   7        2.91        9.99     21.21 o 
 -10   8   7       62.34       60.59     20.23 o 
  -9   8   7       12.89        8.89     19.03 o 
  -8   8   7        0.04        3.88     11.63 o 
  -7   8   7      177.26      205.23     10.13 o 
  -6   8   7       20.86       16.66      8.89 o 
  -5   8   7        0.05        2.54      9.40 o 
  -4   8   7       33.36       38.79     10.70 o 
  -3   8   7       31.68       30.62     11.12 o 
  -2   8   7       63.93       64.82      7.96 o 
  -1   8   7        1.93        5.86      9.33 o 
   0   8   7      139.43      150.36     10.48 o 
   1   8   7      442.74      422.00     12.75 o 
   2   8   7       50.53       50.68     10.47 o 
   3   8   7      148.35      179.69      7.38 o 
   4   8   7      349.33      394.26     12.50 o 
   5   8   7       10.72       19.06      9.37 o 
   6   8   7      110.88      105.63     11.15 o 
   7   8   7       42.02       39.73     12.25 o 
   8   8   7       19.56       16.92     27.95 o 
   9   8   7        2.04       -2.46     27.37 o 
  10   8   7        5.18        9.03     31.83 o 
 -10   9   7        5.26        3.50     23.51 o 
  -9   9   7      171.72      169.59     21.21 o 
  -8   9   7       79.65       68.01     14.19 o 
  -7   9   7        1.07        4.44     10.36 o 
  -6   9   7      393.36      412.28     12.11 o 
  -5   9   7      119.51      109.38     12.67 o 
  -4   9   7        0.01        3.00     15.21 o 
  -3   9   7       15.68       25.92     13.44 o 
  -2   9   7       19.57       21.22     10.87 o 
  -1   9   7      466.41      482.89     14.62 o 
   0   9   7      147.93      149.05     12.97 o 
   1   9   7      234.12      258.41     11.35 o 
   2   9   7      108.93      129.64     11.50 o 
   3   9   7       20.70       26.16      7.57 o 
   4   9   7        8.10       11.14     11.25 o 
   5   9   7        8.37       24.25      9.86 o 
   6   9   7      193.87      217.61     11.27 o 
   7   9   7       74.84       69.61     29.87 o 
   8   9   7       13.52        3.39     28.47 o 
   9   9   7       36.72       35.02     32.20 o 
 -10  10   7        0.19        6.61     27.92 o 
  -9  10   7       74.05       87.96     21.06 o 
  -8  10   7       45.24       47.36     15.77 o 
  -7  10   7       75.09       76.78     14.16 o 
  -6  10   7        4.09       14.46     15.56 o 
  -5  10   7       35.19       22.84     13.46 o 
  -4  10   7      349.54      357.37     18.84 o 
  -3  10   7      230.09      227.50     19.11 o 
  -2  10   7      208.58      234.23     13.12 o 
  -1  10   7       34.63       34.32     13.99 o 
   0  10   7      715.69      726.95     18.25 o 
   1  10   7      870.55      858.73     16.25 o 
   2  10   7       64.90       41.67     13.32 o 
   3  10   7        0.71        9.18      7.70 o 
   4  10   7      148.25      175.04     10.29 o 
   5  10   7       26.68       23.27     14.49 o 
   6  10   7       22.83       17.68     29.94 o 
   7  10   7       10.46       12.22     29.72 o 
   8  10   7       12.01       33.27     32.43 o 
   9  10   7        3.30       -4.43     33.81 o 
  -9  11   7        0.45       16.76     24.12 o 
  -8  11   7        6.06       14.71     15.73 o 
  -7  11   7        3.06       14.55     17.67 o 
  -6  11   7       33.15       27.23     17.54 o 
  -5  11   7      123.76       97.98     17.51 o 
  -4  11   7        2.12       11.96     16.58 o 
  -3  11   7       84.79       74.09     17.33 o 
  -2  11   7      118.56      137.10     14.34 o 
  -1  11   7     1052.73     1058.00     19.93 o 
   0  11   7        4.78       19.00     15.58 o 
   1  11   7     1146.19      993.99     17.24 o 
   2  11   7      160.61      166.36     13.67 o 
   3  11   7      112.71      125.91      9.04 o 
   4  11   7        6.11       -4.85     13.47 o 
   5  11   7       75.99      115.44     21.64 o 
   6  11   7        3.48       22.34     28.92 o 
   7  11   7       18.91       20.81     31.72 o 
   8  11   7        5.28       27.24     32.65 o 
  -8  12   7      127.18      132.14     17.61 o 
  -7  12   7      101.96       85.07     19.52 o 
  -6  12   7        9.12       19.05     17.91 o 
  -5  12   7       93.61       87.39     18.19 o 
  -4  12   7       69.54       61.97     18.65 o 
  -3  12   7      214.31      216.39     20.53 o 
  -2  12   7      478.79      518.04     22.59 o 
  -1  12   7        0.31        4.29     15.52 o 
   0  12   7     1757.82     1823.62     26.06 o 
   1  12   7        5.52        4.80      5.68 o 
   2  12   7        6.85        7.09      7.34 o 
   3  12   7        5.94      -10.20     14.84 o 
   4  12   7        0.54       -0.40     14.13 o 
   5  12   7       73.42       82.38     14.88 o 
   6  12   7        2.90       -4.27     26.16 o 
   7  12   7       22.65       40.69     25.23 o 
  -7  13   7        0.01       -7.82     20.42 o 
  -6  13   7       22.11       27.43     19.35 o 
  -5  13   7       78.62       63.16     19.82 o 
  -4  13   7       16.87        5.81     19.79 o 
  -3  13   7        0.43        5.95     19.99 o 
  -2  13   7      226.65      262.29     17.14 o 
  -1  13   7       91.67       96.59     16.17 o 
   0  13   7       17.02       14.19     14.06 o 
   1  13   7        3.12       19.21     13.69 o 
   2  13   7        5.60        7.88     13.60 o 
   3  13   7       36.84       44.82     14.84 o 
   4  13   7        8.36        2.96     17.20 o 
   5  13   7       23.38       49.01     15.72 o 
   6  13   7       16.01       33.61     24.74 o 
  -6  14   7       25.89       32.03     22.83 o 
  -5  14   7       16.51       16.10     20.83 o 
  -4  14   7        9.47       34.29     21.34 o 
  -3  14   7       97.46       76.13     27.02 o 
  -2  14   7       17.53       25.11     26.73 o 
  -1  14   7       26.93       40.36     17.40 o 
   0  14   7       16.62       31.27     14.93 o 
   1  14   7        8.74       18.75     14.73 o 
   2  14   7        5.25        6.00     14.09 o 
   3  14   7        9.89       10.04     15.65 o 
   4  14   7        4.58       13.18     16.49 o 
   5  14   7        3.83       -2.91     25.08 o 
  -4  15   7        4.50       10.46     23.38 o 
  -3  15   7       10.20       10.12     27.89 o 
  -2  15   7       55.65       48.90     26.70 o 
  -1  15   7        5.48        4.29     17.55 o 
   0  15   7        8.48       10.72     16.97 o 
   1  15   7        1.55       10.50     16.03 o 
   2  15   7        3.71       10.29     16.08 o 
   3  15   7       12.50       17.71     17.13 o 
 -12   0   8      231.96      184.45     39.87 o 
 -11   0   8       49.68       37.51     17.95 o 
 -10   0   8      422.22      513.26     37.10 o 
  -9   0   8       18.92       20.43     31.25 o 
  -8   0   8     2608.06     2494.33     26.00 o 
  -7   0   8       69.06       69.12      7.45 o 
  -6   0   8      469.43      441.69      9.83 o 
  -5   0   8      125.05      131.92      8.86 o 
  -4   0   8      386.39      332.37      8.85 o 
  -3   0   8      264.71      287.53      8.37 o 
  -2   0   8      710.17      665.84      8.54 o 
  -1   0   8       30.57       36.68      7.48 o 
   0   0   8       41.16       59.39      7.17 o 
   1   0   8     1255.47     1157.45     16.70 o 
   2   0   8     1250.16     1084.45     43.98 o 
   3   0   8        3.74        5.94     21.73 o 
   4   0   8      676.61      602.67     25.96 o 
   5   0   8     2165.42     2266.26     29.52 o 
   6   0   8     1182.03     1120.56     27.45 o 
   7   0   8       45.22       30.39      6.42 o 
   8   0   8       77.10       81.66      8.82 o 
   9   0   8      598.00      585.48     13.09 o 
  10   0   8       81.80      136.18     15.92 o 
  11   0   8        2.40       12.54     29.44 o 
 -12   1   8       27.70        9.18     18.00 o 
 -11   1   8        0.01       -6.92     16.90 o 
 -10   1   8       19.48       20.26     15.48 o 
  -9   1   8      502.99      487.93     15.14 o 
  -8   1   8      154.88      162.60     11.94 o 
  -7   1   8      269.27      264.14     12.63 o 
  -6   1   8     1127.62     1026.51     13.85 o 
  -5   1   8      259.83      245.46      6.33 o 
  -4   1   8      432.69      371.83      7.00 o 
  -3   1   8       49.93       56.82      5.48 o 
  -2   1   8       90.82       94.89      4.88 o 
  -1   1   8       32.02       29.82      4.36 o 
   0   1   8     3793.76     3771.56     15.41 o 
   1   1   8      419.41      446.01      5.56 o 
   2   1   8      130.33      124.09      6.32 o 
   3   1   8      286.59      259.78     22.18 o 
   4   1   8      109.12      118.19      9.04 o 
   5   1   8     1667.71     1751.56     20.52 o 
   6   1   8        0.13        5.45      4.88 o 
   7   1   8       10.54        7.82      6.35 o 
   8   1   8      442.25      427.96     10.09 o 
   9   1   8       30.38       10.08      8.22 o 
  10   1   8       26.37       32.61     13.57 o 
  11   1   8       57.23       63.26     21.72 o 
 -12   2   8       30.96       32.36     17.73 o 
 -11   2   8      194.55      157.02     15.55 o 
 -10   2   8      235.46      213.00     12.28 o 
  -9   2   8       17.08       20.85      9.27 o 
  -8   2   8      787.91      606.44     52.31 o 
  -7   2   8      284.59      268.54      5.63 o 
  -6   2   8       60.11       68.35      8.00 o 
  -5   2   8       58.92       55.03      7.83 o 
  -4   2   8      520.37      488.64      8.92 o 
  -3   2   8      305.63      315.75      6.18 o 
  -2   2   8     1096.10     1127.17     11.09 o 
  -1   2   8       14.21       17.96      5.13 o 
   0   2   8        1.13        0.45      5.70 o 
   1   2   8     1681.03     1579.72     20.29 o 
   2   2   8     1151.60     1154.95     13.56 o 
   3   2   8      209.58      209.49     12.82 o 
   4   2   8       53.79       48.64      4.98 o 
   5   2   8      211.00      217.91      7.50 o 
   6   2   8      201.45      197.87      8.41 o 
   7   2   8       37.46       32.98     10.49 o 
   8   2   8       39.96       32.93      7.76 o 
   9   2   8       35.01       47.29      9.81 o 
  10   2   8       18.47       26.01     14.45 o 
  11   2   8        0.03       14.40     22.15 o 
 -12   3   8        0.20       -8.36     27.46 o 
 -11   3   8       59.03       55.01     17.68 o 
 -10   3   8       57.50       72.11     17.24 o 
  -9   3   8        1.69        0.95      7.32 o 
  -8   3   8       13.33       17.33      4.34 o 
  -7   3   8       87.15      103.62      9.48 o 
  -6   3   8      293.96      313.99     11.21 o 
  -5   3   8      213.27      240.67      8.24 o 
  -4   3   8      173.72      181.19      9.44 o 
  -3   3   8      355.24      322.98      9.72 o 
  -2   3   8      261.44      309.32      7.08 o 
  -1   3   8      150.04      172.51      5.94 o 
   0   3   8     2637.54     2658.36     36.13 o 
   1   3   8       24.88       26.32      4.42 o 
   2   3   8      233.75      196.81     11.60 o 
   3   3   8      852.56      821.87     18.96 o 
   4   3   8      230.66      248.73      9.59 o 
   5   3   8        8.98        4.71      5.29 o 
   6   3   8      120.57      118.28     10.86 o 
   7   3   8       23.94       15.20      8.59 o 
   8   3   8       76.26       81.34     10.24 o 
   9   3   8        4.83       13.92     13.10 o 
  10   3   8       27.27       19.53     14.44 o 
  11   3   8       26.30       39.49     21.71 o 
 -12   4   8       14.80        5.07     23.46 o 
 -11   4   8        0.20       -0.58     17.94 o 
 -10   4   8       39.56       25.47     16.87 o 
  -9   4   8       54.40       51.17      9.54 o 
  -8   4   8      118.32      122.15     12.31 o 
  -7   4   8       64.82       83.36      9.14 o 
  -6   4   8       25.90       34.60      9.17 o 
  -5   4   8       26.56       21.04      7.42 o 
  -4   4   8       12.04       13.43      7.26 o 
  -3   4   8      200.63      192.07      7.10 o 
  -2   4   8     1081.07     1109.75     14.31 o 
  -1   4   8      101.26      108.69      7.54 o 
   0   4   8        2.51        3.35      3.70 o 
   1   4   8      351.77      346.48     12.68 o 
   2   4   8      668.46      690.15     13.61 o 
   3   4   8       58.71       58.75      5.56 o 
   4   4   8       96.80       94.13      9.37 o 
   5   4   8      309.45      324.66     12.64 o 
   6   4   8        1.76       10.62      8.74 o 
   7   4   8       31.80       32.53     11.05 o 
   8   4   8       10.59        2.07     11.34 o 
   9   4   8       30.68       35.09     13.78 o 
  10   4   8       24.98       28.22     14.98 o 
  11   4   8        0.68        5.64     18.98 o 
 -11   5   8       44.15       44.43     18.77 o 
 -10   5   8       17.99       40.68     17.81 o 
  -9   5   8        3.06        5.24     16.12 o 
  -8   5   8       13.09       18.62      7.99 o 
  -7   5   8        2.97        2.77      9.51 o 
  -6   5   8        2.19        7.80      9.86 o 
  -5   5   8      111.14      137.58      7.31 o 
  -4   5   8      137.13      138.77      6.68 o 
  -3   5   8        1.59       -1.16      6.69 o 
  -2   5   8      921.16      860.95     19.57 o 
  -1   5   8      263.25      295.21     10.51 o 
   0   5   8        3.19        8.84      7.67 o 
   1   5   8      216.75      245.80      7.79 o 
   2   5   8      210.94      210.53      6.44 o 
   3   5   8      352.27      369.30      9.81 o 
   4   5   8      191.02      225.93     11.88 o 
   5   5   8        1.91       15.20     14.25 o 
   6   5   8      157.62      154.61      8.88 o 
   7   5   8       36.03       36.15     10.93 o 
   8   5   8       20.10       24.46     24.07 o 
   9   5   8        4.29       18.21     18.39 o 
  10   5   8       14.68       15.80     15.80 o 
  11   5   8        9.30       -0.60     16.22 o 
 -11   6   8       90.42       61.16     21.56 o 
 -10   6   8       16.86       17.37     18.47 o 
  -9   6   8        5.88       -3.45     17.22 o 
  -8   6   8        3.94        5.75      9.75 o 
  -7   6   8      261.68      310.37      9.25 o 
  -6   6   8       18.89       30.09      8.41 o 
  -5   6   8       15.63       19.12      7.74 o 
  -4   6   8       20.87       27.14      7.41 o 
  -3   6   8      103.05      103.57      6.84 o 
  -2   6   8      160.31      153.69      6.40 o 
  -1   6   8      147.14      166.47     11.27 o 
   0   6   8      265.64      270.10     11.85 o 
   1   6   8      457.50      512.81     13.44 o 
   2   6   8       63.35       36.46     20.73 o 
   3   6   8      118.52      119.16     10.53 o 
   4   6   8      138.25      133.47      5.47 o 
   5   6   8      100.49       99.78      6.67 o 
   6   6   8      447.82      403.82     16.75 o 
   7   6   8       72.80       57.82     11.67 o 
   8   6   8      134.52       97.23     27.02 o 
   9   6   8        0.92       -8.96     29.32 o 
  10   6   8       10.62        5.45     19.43 o 
 -11   7   8        2.00       12.31     20.32 o 
 -10   7   8       53.65       42.50     21.01 o 
  -9   7   8       94.66       96.99     18.53 o 
  -8   7   8       22.01       22.68     11.36 o 
  -7   7   8      100.01      119.44      9.18 o 
  -6   7   8       52.32       45.85      8.48 o 
  -5   7   8       20.30       25.86      8.36 o 
  -4   7   8       84.19       81.38      8.72 o 
  -3   7   8       27.54       28.67     10.09 o 
  -2   7   8      474.16      477.26      8.36 o 
  -1   7   8      234.51      239.91      9.50 o 
   0   7   8        7.84       15.28     11.47 o 
   1   7   8        0.30        1.26      7.78 o 
   2   7   8       93.15      102.53      7.24 o 
   3   7   8      121.45      125.26     14.33 o 
   4   7   8       77.75       76.95      7.18 o 
   5   7   8        8.24        1.27      6.94 o 
   6   7   8      571.95      545.44     12.23 o 
   7   7   8       48.43       42.36     19.00 o 
   8   7   8       12.32       26.66     29.41 o 
   9   7   8        0.16        5.71     29.73 o 
  10   7   8        1.22        6.53     20.76 o 
 -10   8   8        1.15       16.23     19.51 o 
  -9   8   8       73.42       52.30     19.76 o 
  -8   8   8        0.83        3.95     13.62 o 
  -7   8   8       19.69       31.11      9.47 o 
  -6   8   8       26.09       25.12      9.22 o 
  -5   8   8       30.22       40.32      9.44 o 
  -4   8   8        6.22        3.69     12.97 o 
  -3   8   8       21.73       21.01     14.57 o 
  -2   8   8        1.81       -1.77      7.92 o 
  -1   8   8        7.13        9.86     10.33 o 
   0   8   8      219.09      240.87     12.73 o 
   1   8   8      503.13      496.74     11.48 o 
   2   8   8        6.36        2.31      8.27 o 
   3   8   8        1.14        7.80     14.11 o 
   4   8   8        4.33        0.07      9.31 o 
   5   8   8       25.46       27.36      8.23 o 
   6   8   8      403.58      383.67     17.71 o 
   7   8   8       37.29       27.55     27.56 o 
   8   8   8       56.22       55.70     29.67 o 
   9   8   8       16.35       28.16     32.06 o 
 -10   9   8       21.89       14.86     20.74 o 
  -9   9   8       13.27        0.75     22.28 o 
  -8   9   8        3.18        8.68     17.00 o 
  -7   9   8        0.34       -4.19     11.71 o 
  -6   9   8       11.84        8.39     10.20 o 
  -5   9   8       24.69       26.23     12.29 o 
  -4   9   8       31.38       38.50     13.60 o 
  -3   9   8       11.76        5.22     21.60 o 
  -2   9   8        8.59       12.01     10.32 o 
  -1   9   8        8.39        8.08     12.67 o 
   0   9   8      194.52      194.88     15.08 o 
   1   9   8      172.77      161.38     10.96 o 
   2   9   8      136.87      165.49     12.06 o 
   3   9   8        8.37       12.05      8.92 o 
   4   9   8        2.81       -2.60      8.95 o 
   5   9   8       13.92        6.74      9.19 o 
   6   9   8       29.62       32.40     22.15 o 
   7   9   8       31.53       20.23     29.28 o 
   8   9   8        2.09       35.00     48.96 o 
   9   9   8        3.86      -16.57     47.87 o 
  -9  10   8        9.91       -1.50     24.13 o 
  -8  10   8        0.02       -5.25     16.00 o 
  -7  10   8        1.97        6.23     14.76 o 
  -6  10   8        0.49        1.77     14.69 o 
  -5  10   8       38.12       33.65     17.65 o 
  -4  10   8       24.22       25.70     17.60 o 
  -3  10   8      912.75      956.82     27.60 o 
  -2  10   8      102.76      132.98     12.07 o 
  -1  10   8      328.31      351.81     15.39 o 
   0  10   8     1098.78     1149.91     20.02 o 
   1  10   8      333.65      309.64     16.04 o 
   2  10   8      135.69      130.89     12.06 o 
   3  10   8       33.78       24.01     10.39 o 
   4  10   8        1.32       10.74     18.68 o 
   5  10   8        0.00       -0.20     16.89 o 
   6  10   8        9.61        4.82     28.83 o 
   7  10   8        8.94       29.48     28.51 o 
   8  10   8        7.66      -17.48     45.45 o 
  -8  11   8        0.65       10.25     23.99 o 
  -7  11   8       73.25       70.37     16.05 o 
  -6  11   8        2.60        2.58     18.42 o 
  -5  11   8       52.93       61.62     18.50 o 
  -4  11   8      204.92      202.97     19.33 o 
  -3  11   8       33.44       35.33     23.78 o 
  -2  11   8       47.50       48.13     13.16 o 
  -1  11   8      133.20      132.96     15.17 o 
   0  11   8      614.11      590.38     26.18 o 
   1  11   8       78.21       74.12     12.79 o 
   2  11   8        1.67        1.94     11.52 o 
   3  11   8       16.58       21.46     12.19 o 
   4  11   8       14.73        7.19     12.51 o 
   5  11   8        2.14       25.88     26.54 o 
   6  11   8        3.62       -1.99     32.49 o 
   7  11   8        1.36       24.61     47.57 o 
   8  11   8        6.38        0.80     30.57 o 
  -7  12   8        0.21        1.62     16.78 o 
  -6  12   8       46.98       35.93     19.76 o 
  -5  12   8        1.48       -0.16     19.39 o 
  -4  12   8      199.75      195.71     21.07 o 
  -3  12   8        0.97       -1.22     22.27 o 
  -2  12   8      333.70      373.40     16.06 o 
  -1  12   8       78.62       94.09     16.91 o 
   0  12   8        0.55        0.61     13.17 o 
   1  12   8        0.84        7.90     14.22 o 
   2  12   8        2.69        4.54     12.17 o 
   3  12   8       39.69       32.72     13.36 o 
   4  12   8        0.15       -1.21     14.06 o 
   5  12   8        3.57        0.44     23.03 o 
   6  12   8        0.94       -6.99     24.14 o 
   7  12   8        2.52       25.09     29.14 o 
  -6  13   8       31.29       42.23     19.62 o 
  -5  13   8        4.12        1.30     21.00 o 
  -4  13   8       10.10        5.71     21.24 o 
  -3  13   8       33.71       23.55     25.58 o 
  -2  13   8        5.83        4.31     16.65 o 
  -1  13   8        1.42       -4.27     15.65 o 
   0  13   8        3.78       13.26     14.70 o 
   1  13   8        2.40       -3.34     13.97 o 
   2  13   8        0.01        5.95     13.12 o 
   3  13   8        0.01       -0.23     15.05 o 
   4  13   8        0.02        6.32     21.78 o 
   5  13   8        5.50        7.13     23.70 o 
   6  13   8       15.99       36.44     26.81 o 
  -5  14   8        0.00       19.72     26.72 o 
  -4  14   8       20.71       20.18     24.84 o 
  -3  14   8       16.37       27.00     28.47 o 
  -2  14   8        6.34       16.29     36.06 o 
  -1  14   8        5.48        8.10     16.80 o 
   0  14   8        6.82        3.19     14.70 o 
   1  14   8       30.87       25.72     14.63 o 
   2  14   8       59.17       51.17     14.85 o 
   3  14   8        0.48       -7.99     18.61 o 
   4  14   8        1.70        0.16     22.59 o 
  -2  15   8       17.13       26.04     29.84 o 
  -1  15   8       52.64       49.94     29.07 o 
   0  15   8        0.11        7.50     15.65 o 
   1  15   8        9.21        8.92     19.49 o 
   2  15   8        0.21       -8.42     20.27 o 
 -12   1   9        1.05        7.54     30.12 o 
 -11   1   9      281.46      258.30     17.92 o 
 -10   1   9       20.88       14.78     15.07 o 
  -9   1   9       10.63        1.18     10.66 o 
  -8   1   9       86.90       82.00     10.30 o 
  -7   1   9       32.86       26.84      6.10 o 
  -6   1   9        7.91       10.96      7.96 o 
  -5   1   9      152.99      151.47      7.38 o 
  -4   1   9      202.74      197.71      5.88 o 
  -3   1   9      298.05      318.15      6.09 o 
  -2   1   9      224.67      243.95      5.36 o 
  -1   1   9       38.69       39.48      5.96 o 
   0   1   9       33.34       35.88      5.49 o 
   1   1   9      672.17      626.58     11.61 o 
   2   1   9        0.09       -0.57      5.33 o 
   3   1   9      349.02      317.90      6.73 o 
   4   1   9       86.31       78.41      5.72 o 
   5   1   9     1068.50     1066.11     20.05 o 
   6   1   9       98.19       91.46      7.11 o 
   7   1   9       13.56       10.84      8.53 o 
   8   1   9       12.97       12.84      6.27 o 
   9   1   9        6.70       18.32     11.68 o 
  10   1   9        1.20       17.90     21.70 o 
  11   1   9        0.66       -6.90     23.89 o 
 -11   2   9       58.29       46.42     16.05 o 
 -10   2   9      158.69      149.14     14.80 o 
  -9   2   9        0.22       -3.82      7.37 o 
  -8   2   9      131.04      108.04      9.89 o 
  -7   2   9        9.20        4.03      6.99 o 
  -6   2   9       21.04        6.38      8.18 o 
  -5   2   9        9.77        8.82      7.98 o 
  -4   2   9       27.85       40.78      7.40 o 
  -3   2   9      687.16      666.15      7.56 o 
  -2   2   9       12.78       13.57      5.33 o 
  -1   2   9      525.79      532.34      7.01 o 
   0   2   9       52.03       47.18      6.48 o 
   1   2   9       85.62       78.23      7.33 o 
   2   2   9      291.74      283.77      7.94 o 
   3   2   9       36.43       32.52      9.89 o 
   4   2   9       87.99       67.64     11.81 o 
   5   2   9       44.52       43.52      4.31 o 
   6   2   9      188.51      187.94      7.26 o 
   7   2   9       45.72       53.08      7.88 o 
   8   2   9        0.24       -5.62     11.31 o 
   9   2   9        1.06        4.17     11.97 o 
  10   2   9        0.68       -0.96     20.74 o 
  11   2   9       15.27       31.85     23.64 o 
 -11   3   9       19.42       27.71     17.84 o 
 -10   3   9       48.58       32.21     17.41 o 
  -9   3   9        0.45       -0.06      5.42 o 
  -8   3   9       44.80       46.43      7.13 o 
  -7   3   9       15.73        3.93      8.81 o 
  -6   3   9       44.53       38.02     10.75 o 
  -5   3   9      284.49      243.78     10.79 o 
  -4   3   9      120.45      137.96      9.32 o 
  -3   3   9      556.30      569.45      8.90 o 
  -2   3   9       40.58       43.77      6.57 o 
  -1   3   9       19.72       21.03      5.88 o 
   0   3   9        1.26       -0.27      5.26 o 
   1   3   9      304.15      299.04      8.10 o 
   2   3   9       71.11       75.78      9.63 o 
   3   3   9       58.89       46.92      7.05 o 
   4   3   9      209.68      217.77      8.15 o 
   5   3   9        0.05       -0.51      7.44 o 
   6   3   9        3.78        8.35      6.72 o 
   7   3   9       22.62       16.74      8.04 o 
   8   3   9        5.44        4.98     12.28 o 
   9   3   9        6.06        6.75     12.98 o 
  10   3   9        0.02       -7.47     19.65 o 
 -11   4   9       13.15        7.19     18.11 o 
 -10   4   9       28.76       27.00     17.51 o 
  -9   4   9       32.60       25.60     16.65 o 
  -8   4   9       13.87       28.33      7.60 o 
  -7   4   9      180.92      185.77      9.80 o 
  -6   4   9      249.36      240.35     10.23 o 
  -5   4   9       55.67       56.57      8.59 o 
  -4   4   9      171.77      163.06      9.96 o 
  -3   4   9      558.23      551.27     11.03 o 
  -2   4   9     1204.56     1260.56     19.07 o 
  -1   4   9       75.18       78.61      4.17 o 
   0   4   9      232.48      247.88      8.94 o 
   1   4   9        6.49       11.15      6.24 o 
   2   4   9      422.10      378.84      8.13 o 
   3   4   9      112.56      118.49     10.97 o 
   4   4   9       25.51       25.92     10.80 o 
   5   4   9      170.08      193.36     10.14 o 
   6   4   9       33.86       24.48     17.20 o 
   7   4   9        0.03        6.52      9.03 o 
   8   4   9        4.29        1.82     13.15 o 
   9   4   9       23.35       12.83     14.28 o 
  10   4   9       13.00       11.73     20.10 o 
 -11   5   9        0.28       -4.08     19.32 o 
 -10   5   9       78.14       65.81     19.57 o 
  -9   5   9       37.90       39.56     17.04 o 
  -8   5   9       40.53       37.37      9.48 o 
  -7   5   9       62.41       90.26     10.04 o 
  -6   5   9       21.11       22.40     10.16 o 
  -5   5   9      185.00      210.41      9.86 o 
  -4   5   9      132.15      136.95      7.93 o 
  -3   5   9      459.08      468.56      8.54 o 
  -2   5   9      554.66      465.79     17.25 o 
  -1   5   9      145.57      176.00      8.67 o 
   0   5   9      206.02      169.63     10.60 o 
   1   5   9      115.55      101.20      7.31 o 
   2   5   9       14.63        8.87      4.31 o 
   3   5   9      762.18      730.62     10.31 o 
   4   5   9      511.25      516.68     14.45 o 
   5   5   9       21.47       27.02     10.78 o 
   6   5   9        0.22       -0.84     12.64 o 
   7   5   9        0.09       -3.13     17.52 o 
   8   5   9        8.31        1.37     27.17 o 
   9   5   9        9.05       11.78     14.98 o 
  10   5   9        1.26        3.15     21.43 o 
 -11   6   9        2.89        0.27     20.58 o 
 -10   6   9        3.72       -8.08     23.11 o 
  -9   6   9       53.25       57.83     18.48 o 
  -8   6   9        0.09       -0.64     12.04 o 
  -7   6   9      139.71      145.34     11.28 o 
  -6   6   9       25.50       39.57      8.66 o 
  -5   6   9       10.82        9.81      8.23 o 
  -4   6   9        8.51        9.21      8.51 o 
  -3   6   9       38.54       39.28      6.70 o 
  -2   6   9      597.09      583.37     18.08 o 
  -1   6   9        0.01        1.59      9.34 o 
   0   6   9      205.48      231.08     12.03 o 
   1   6   9       53.73       45.88      9.94 o 
   2   6   9      244.62      211.80      8.26 o 
   3   6   9       37.76       32.75     11.68 o 
   4   6   9      117.53       96.83     13.00 o 
   5   6   9      308.84      310.54     13.67 o 
   6   6   9        0.81        2.49     16.61 o 
   7   6   9       15.83       21.36     27.57 o 
   8   6   9       13.70       14.44     28.76 o 
   9   6   9       10.66       22.12     19.24 o 
  10   6   9        1.01        9.30     16.97 o 
 -10   7   9        5.54       20.32     18.98 o 
  -9   7   9       48.35       53.35     19.69 o 
  -8   7   9       16.20       11.82     13.18 o 
  -7   7   9       18.08       21.49     11.35 o 
  -6   7   9        8.17       15.37      9.19 o 
  -5   7   9      168.05      187.50      9.34 o 
  -4   7   9      160.02      176.18      9.55 o 
  -3   7   9        1.15        2.40     11.51 o 
  -2   7   9       90.52       76.69      7.06 o 
  -1   7   9      114.86      128.96     10.49 o 
   0   7   9      329.87      318.42     16.18 o 
   1   7   9      113.49       98.73     15.21 o 
   2   7   9        0.25       -3.94     16.50 o 
   3   7   9      318.11      314.24     15.42 o 
   4   7   9      268.95      233.69     13.63 o 
   5   7   9      157.59      123.18     13.07 o 
   6   7   9        4.88       14.19     21.06 o 
   7   7   9       69.61       64.03     27.44 o 
   8   7   9       27.89       28.09     26.53 o 
   9   7   9       36.08       18.50     31.89 o 
 -10   8   9        3.55       21.12     22.38 o 
  -9   8   9       29.75       30.45     22.75 o 
  -8   8   9       34.02       23.09     14.29 o 
  -7   8   9       36.15       44.30     13.44 o 
  -6   8   9      142.35      170.79     10.39 o 
  -5   8   9       70.68       77.09      9.27 o 
  -4   8   9       21.91       27.69     11.97 o 
  -3   8   9        0.35        5.17     15.40 o 
  -2   8   9      340.18      341.45     10.08 o 
  -1   8   9       47.97       64.10     11.06 o 
   0   8   9       10.10       17.14     11.95 o 
   1   8   9       92.09       97.01      7.84 o 
   2   8   9      289.81      275.82     14.86 o 
   3   8   9       51.92       54.16     13.09 o 
   4   8   9      232.92      236.19      8.95 o 
   5   8   9      103.19       99.24     14.55 o 
   6   8   9        7.26       -0.46     29.02 o 
   7   8   9       30.57       27.94     28.42 o 
   8   8   9        8.44       14.10     30.44 o 
   9   8   9       21.55       31.00     29.49 o 
  -9   9   9       73.96       88.19     19.85 o 
  -8   9   9       65.93       56.46     15.57 o 
  -7   9   9        5.62       20.04     14.84 o 
  -6   9   9        0.08       -2.80     13.83 o 
  -5   9   9      138.54      143.36     14.13 o 
  -4   9   9      432.48      476.52     19.39 o 
  -3   9   9      171.42      165.37     22.14 o 
  -2   9   9      393.86      424.75     11.45 o 
  -1   9   9        6.89       -0.32     11.94 o 
   0   9   9      149.08      146.88     15.18 o 
   1   9   9        0.85        5.16      9.29 o 
   2   9   9        3.60        3.98      7.22 o 
   3   9   9      361.55      412.06     16.73 o 
   4   9   9       17.54       18.72     14.44 o 
   5   9   9       27.06        0.41     26.13 o 
   6   9   9        5.98        5.09     30.21 o 
   7   9   9       13.66       15.44     30.27 o 
   8   9   9       12.86       31.60     34.32 o 
  -8  10   9        2.80       11.39     22.04 o 
  -7  10   9       39.85       58.96     14.62 o 
  -6  10   9      140.49      161.19     16.57 o 
  -5  10   9      101.10      131.34     16.25 o 
  -4  10   9       37.25       28.90     22.05 o 
  -3  10   9      168.92      176.73     22.68 o 
  -2  10   9      772.64      792.20     14.71 o 
  -1  10   9       28.03       17.78     12.87 o 
   0  10   9       13.61        3.61     14.34 o 
   1  10   9      248.81      272.22     12.04 o 
   2  10   9       42.13       41.98      9.54 o 
   3  10   9        9.80        6.92     18.81 o 
   4  10   9        3.53       -8.23     25.09 o 
   5  10   9       48.01       75.63     26.91 o 
   6  10   9        5.60       40.75     31.02 o 
   7  10   9        0.00       23.74     31.18 o 
   8  10   9       14.60       14.57     41.62 o 
  -8  11   9       44.31       52.90     22.74 o 
  -7  11   9        0.01        3.77     16.71 o 
  -6  11   9       41.34       56.61     16.14 o 
  -5  11   9       19.58       27.67     19.23 o 
  -4  11   9      252.95      258.75     27.01 o 
  -3  11   9        0.59        9.75     25.62 o 
  -2  11   9      610.34      535.31     15.13 o 
  -1  11   9      276.14      319.01     17.17 o 
   0  11   9       89.00       81.99     12.47 o 
   1  11   9        1.70        1.61     11.96 o 
   2  11   9       22.18       35.85     10.82 o 
   3  11   9       18.03       25.07     10.55 o 
   4  11   9       23.48       33.44     19.65 o 
   5  11   9       42.21       44.35     24.97 o 
   6  11   9        0.02       -5.73     30.98 o 
   7  11   9       56.01       45.52     33.15 o 
  -7  12   9       16.27       33.06     18.15 o 
  -6  12   9      123.54      133.80     17.42 o 
  -5  12   9       97.34       69.41     19.79 o 
  -4  12   9        4.79        7.27     39.47 o 
  -3  12   9      884.86      915.00     31.30 o 
  -2  12   9       93.52      106.82     13.67 o 
  -1  12   9        6.71        6.11     16.11 o 
   0  12   9        0.13       10.65     12.94 o 
   1  12   9       79.66       71.10     12.91 o 
   2  12   9       25.78       33.85     12.12 o 
   3  12   9        1.75       12.59     17.55 o 
   4  12   9        9.29       14.75     19.98 o 
   5  12   9       41.38       52.56     22.18 o 
   6  12   9        7.13       -3.16     30.78 o 
  -5  13   9       27.45       37.30     20.16 o 
  -4  13   9       21.19        6.74     28.24 o 
  -3  13   9        3.04       10.50     28.66 o 
  -2  13   9        5.68       -2.69     24.71 o 
  -1  13   9       55.86       82.66     16.08 o 
   0  13   9        7.49       16.09     13.76 o 
   1  13   9        8.28       11.95     13.82 o 
   2  13   9        0.50        6.85     17.56 o 
   3  13   9       30.34       56.16     18.13 o 
   4  13   9        0.42       11.34     22.74 o 
  -3  14   9       19.45       28.09     27.90 o 
  -2  14   9       56.79       63.17     27.30 o 
  -1  14   9        6.11        8.24     27.05 o 
   0  14   9       11.41       18.52     17.33 o 
   1  14   9       19.62       28.13     18.40 o 
   2  14   9        1.96        5.46     19.75 o 
 -11   0  10      317.26      335.39     45.73 o 
 -10   0  10        0.11        4.16     36.95 o 
  -9   0  10       15.09       26.72     14.54 o 
  -8   0  10       88.99       72.92      6.81 o 
  -7   0  10        8.34        8.08     13.36 o 
  -6   0  10      369.61      373.32     15.88 o 
  -5   0  10      361.75      348.95     15.30 o 
  -4   0  10        9.26        8.74      8.45 o 
  -3   0  10      922.62      964.67     12.21 o 
  -2   0  10       46.23       34.06      7.17 o 
  -1   0  10      435.42      420.94     11.54 o 
   0   0  10      218.50      216.53      9.32 o 
   1   0  10        5.44       13.37      7.79 o 
   2   0  10      530.44      496.14     13.34 o 
   3   0  10     1191.58     1137.59     28.25 o 
   4   0  10      413.56      403.20     10.41 o 
   5   0  10      193.27      214.06     21.99 o 
   6   0  10     1669.21     1686.21     45.33 o 
   7   0  10       34.00       45.26     20.90 o 
   8   0  10       36.58       37.25     27.24 o 
   9   0  10        1.83       15.44     30.13 o 
  10   0  10        2.52        0.61     34.25 o 
 -11   1  10        2.29       13.04     42.23 o 
 -10   1  10       23.68       35.59     26.04 o 
  -9   1  10       56.89       60.61     23.81 o 
  -8   1  10       40.09       30.80      4.68 o 
  -7   1  10       14.05        7.21      7.70 o 
  -6   1  10      212.69      195.88     10.48 o 
  -5   1  10       68.01       84.42      8.15 o 
  -4   1  10      552.07      577.15      7.56 o 
  -3   1  10      565.48      628.36      7.97 o 
  -2   1  10       25.24       18.22      5.37 o 
  -1   1  10      154.41      138.14      6.81 o 
   0   1  10       34.99       40.61      5.88 o 
   1   1  10      159.81      155.23      5.20 o 
   2   1  10      421.04      400.55      7.08 o 
   3   1  10      335.05      299.78     13.31 o 
   4   1  10       61.10       52.30      9.15 o 
   5   1  10      330.81      247.84     13.80 o 
   6   1  10      467.31      443.86     16.93 o 
   7   1  10       17.65       25.79      4.60 o 
   8   1  10       48.87       67.78     17.46 o 
   9   1  10        2.53       -6.74     21.55 o 
  10   1  10        0.08        6.84     22.32 o 
 -11   2  10      100.15       92.57     26.27 o 
 -10   2  10      223.26      246.63     15.88 o 
  -9   2  10        6.08       -5.55     13.99 o 
  -8   2  10       16.15        9.48      6.73 o 
  -7   2  10       19.97       13.16      8.00 o 
  -6   2  10      238.33      249.18     11.07 o 
  -5   2  10      636.97      687.15     10.23 o 
  -4   2  10        0.06       -3.56      7.88 o 
  -3   2  10      993.76     1022.32      9.33 o 
  -2   2  10      351.15      344.00      6.91 o 
  -1   2  10      251.82      269.74      6.63 o 
   0   2  10       34.49       18.86      7.61 o 
   1   2  10      125.03      124.04      5.84 o 
   2   2  10       18.54       20.45      7.43 o 
   3   2  10      508.42      517.60      8.76 o 
   4   2  10        8.93        2.21     11.10 o 
   5   2  10      100.60       90.15      6.59 o 
   6   2  10       85.53       92.87      5.22 o 
   7   2  10        4.68       10.45      8.54 o 
   8   2  10       12.11       15.64     18.80 o 
   9   2  10        2.01       17.50     18.83 o 
  10   2  10       17.00       32.81     23.84 o 
 -11   3  10       27.24        5.19     25.99 o 
 -10   3  10        5.17       -2.10     16.38 o 
  -9   3  10        3.33       16.96     15.61 o 
  -8   3  10      133.10      132.07      7.56 o 
  -7   3  10       12.83       16.31      7.85 o 
  -6   3  10        2.32       -2.17     11.34 o 
  -5   3  10       16.50        9.47     10.39 o 
  -4   3  10       15.36       14.36      8.33 o 
  -3   3  10     1145.41     1145.51     11.06 o 
  -2   3  10      186.09      174.21      7.46 o 
  -1   3  10      241.45      236.85      7.03 o 
   0   3  10       32.09       27.54      6.22 o 
   1   3  10      323.63      319.18      8.89 o 
   2   3  10        3.01       10.69      7.97 o 
   3   3  10      231.90      205.65     10.44 o 
   4   3  10      143.04      131.36     15.90 o 
   5   3  10      181.44      180.24     13.83 o 
   6   3  10       44.42       39.71     15.90 o 
   7   3  10        7.23       13.75     11.39 o 
   8   3  10        7.93       14.16     12.05 o 
   9   3  10        4.31       10.55     20.28 o 
  10   3  10       12.62       11.83     21.06 o 
 -11   4  10       12.42       16.04     18.85 o 
 -10   4  10       59.14       56.95     18.50 o 
  -9   4  10       20.73       31.64     15.94 o 
  -8   4  10        3.51        6.42      9.69 o 
  -7   4  10        1.30        4.46      9.41 o 
  -6   4  10       26.04       52.22     10.88 o 
  -5   4  10      394.55      459.74     12.37 o 
  -4   4  10        2.37        2.35     11.95 o 
  -3   4  10        9.31        6.38      8.04 o 
  -2   4  10      212.15      216.01      8.68 o 
  -1   4  10      505.76      520.00     12.83 o 
   0   4  10      131.18      118.03      8.72 o 
   1   4  10       98.20      107.85     14.83 o 
   2   4  10      138.96      127.59     13.83 o 
   3   4  10       41.21       42.85     10.20 o 
   4   4  10       28.82       30.14      9.35 o 
   5   4  10       76.77       58.19      9.05 o 
   6   4  10      134.26      107.64     10.52 o 
   7   4  10        3.75       15.83     18.44 o 
   8   4  10        2.99       -1.58     13.64 o 
   9   4  10        1.15       10.86     19.68 o 
 -10   5  10        0.24       -4.37     19.21 o 
  -9   5  10        5.35        5.28     16.86 o 
  -8   5  10       75.20       92.87     11.75 o 
  -7   5  10       96.51      116.10     10.67 o 
  -6   5  10       25.23       26.39     10.20 o 
  -5   5  10      205.63      240.68     11.21 o 
  -4   5  10      164.81      183.50     10.14 o 
  -3   5  10       23.40       21.27      8.20 o 
  -2   5  10      138.98      133.89      8.96 o 
  -1   5  10      204.84      202.98      7.51 o 
   0   5  10      134.33      155.42      9.49 o 
   1   5  10      315.46      316.24     12.82 o 
   2   5  10       47.92       59.77      8.42 o 
   3   5  10      139.41      116.46      8.95 o 
   4   5  10      152.15      133.38     12.66 o 
   5   5  10        9.97        9.03     12.62 o 
   6   5  10        2.12       21.98     41.32 o 
   7   5  10       22.16       32.00     28.39 o 
   8   5  10       23.98       21.86     14.65 o 
   9   5  10        1.61        9.36     19.24 o 
 -10   6  10       78.64       92.26     19.70 o 
  -9   6  10        9.27       18.70     18.36 o 
  -8   6  10        7.09       10.43     12.80 o 
  -7   6  10       17.14       23.76     11.08 o 
  -6   6  10        0.24       11.56     10.72 o 
  -5   6  10        0.73        5.93     10.55 o 
  -4   6  10       64.62       48.00      8.88 o 
  -3   6  10       49.54       54.49      6.22 o 
  -2   6  10      122.40      123.11      9.42 o 
  -1   6  10       58.99       72.05     10.65 o 
   0   6  10       69.65       91.94     11.01 o 
   1   6  10       94.63      112.54      9.57 o 
   2   6  10      192.10      181.42      9.23 o 
   3   6  10      176.44      184.89     10.19 o 
   4   6  10       45.22       45.04     12.69 o 
   5   6  10       62.72       46.09     12.33 o 
   6   6  10       13.07       34.36     28.16 o 
   7   6  10       24.96       45.24     29.47 o 
   8   6  10        3.70       -0.63     47.44 o 
   9   6  10        0.94        6.32     20.63 o 
  -9   7  10        1.74       12.06     20.03 o 
  -8   7  10       16.53       30.34     18.58 o 
  -7   7  10       47.00       63.74     14.46 o 
  -6   7  10       12.82       13.48      9.92 o 
  -5   7  10       75.00       83.26      9.92 o 
  -4   7  10       53.20       62.48      8.39 o 
  -3   7  10       13.61       10.61     14.60 o 
  -2   7  10        5.78        0.53      6.61 o 
  -1   7  10        0.55       16.42     22.87 o 
   0   7  10      484.43      481.34     12.87 o 
   1   7  10      190.60      214.76     10.82 o 
   2   7  10      375.88      394.72     10.01 o 
   3   7  10      361.42      381.62     13.52 o 
   4   7  10       74.80       44.31     11.62 o 
   5   7  10       13.28       18.24     20.88 o 
   6   7  10       22.81       -3.41     26.76 o 
   7   7  10       13.79       10.75     28.56 o 
   8   7  10       15.27       11.77     29.41 o 
  -9   8  10        1.44        7.09     22.99 o 
  -8   8  10       35.48       38.54     19.89 o 
  -7   8  10       13.37       21.25     15.09 o 
  -6   8  10        1.57        8.78     13.25 o 
  -5   8  10       23.22       20.79     15.47 o 
  -4   8  10        0.26       -8.53     15.01 o 
  -3   8  10       21.01       22.79     14.92 o 
  -2   8  10      419.97      412.01      9.62 o 
  -1   8  10       22.15       14.84     11.87 o 
   0   8  10        2.40       -1.78      7.97 o 
   1   8  10        7.37        7.07     10.92 o 
   2   8  10      162.90      193.22     15.63 o 
   3   8  10       43.82       45.45     12.12 o 
   4   8  10       83.86       41.65     17.61 o 
   5   8  10        1.12       -5.75     25.02 o 
   6   8  10       58.58       78.08     29.26 o 
   7   8  10       30.37       33.11     28.71 o 
   8   8  10        0.88        4.31     32.13 o 
  -8   9  10        6.34        1.95     20.70 o 
  -7   9  10        1.80       -3.08     15.63 o 
  -6   9  10       86.49       99.83     14.57 o 
  -5   9  10        3.72       18.35     17.07 o 
  -4   9  10       40.12       34.60     16.71 o 
  -3   9  10      157.31      143.66     17.40 o 
  -2   9  10      151.47      151.34     17.97 o 
  -1   9  10        1.34       -0.28     13.05 o 
   0   9  10      268.94      289.76     10.42 o 
   1   9  10        2.13       -4.68      6.27 o 
   2   9  10       26.77       33.90     18.94 o 
   3   9  10       13.43       28.31     19.19 o 
   4   9  10        6.72        0.06     26.27 o 
   5   9  10        2.66        5.73     24.53 o 
   6   9  10        6.37        7.12     28.95 o 
   7   9  10        0.08      -13.47     44.58 o 
  -8  10  10        0.00        7.05     21.51 o 
  -7  10  10       25.67       36.34     14.98 o 
  -6  10  10       84.21      105.25     16.61 o 
  -5  10  10       14.73       20.04     18.45 o 
  -4  10  10      171.22      154.66     18.80 o 
  -3  10  10      298.10      309.11     19.19 o 
  -2  10  10      373.12      377.82     11.69 o 
  -1  10  10       62.99       56.66     13.33 o 
   0  10  10       46.67       43.99     10.37 o 
   1  10  10        0.18        2.35      8.59 o 
   2  10  10       26.15       32.71     15.43 o 
   3  10  10        6.48        8.18     20.68 o 
   4  10  10        5.16       17.44     31.33 o 
   5  10  10        0.04        0.14     26.25 o 
   6  10  10        7.47       33.76     31.27 o 
   7  10  10        0.21        4.14     32.30 o 
  -7  11  10       27.56       30.12     18.07 o 
  -6  11  10      116.51      116.30     17.27 o 
  -5  11  10       44.48       46.71     18.91 o 
  -4  11  10      113.08      152.04     19.78 o 
  -3  11  10      325.02      323.86     32.72 o 
  -2  11  10       62.33       87.29     25.26 o 
  -1  11  10        0.15       -0.52     13.55 o 
   0  11  10       51.25       59.66     11.64 o 
   1  11  10        3.60       -0.16     16.30 o 
   2  11  10        0.73        1.26     16.49 o 
   3  11  10        1.77        3.50     17.61 o 
   4  11  10        3.59      -10.92     30.11 o 
   5  11  10        0.99       -2.39     33.82 o 
   6  11  10       13.49      -12.75     32.14 o 
  -6  12  10        5.28        2.85     21.32 o 
  -5  12  10       18.81        3.49     19.70 o 
  -4  12  10       83.02       70.97     25.37 o 
  -3  12  10       77.62      100.52     27.22 o 
  -2  12  10       44.76       38.41     25.70 o 
  -1  12  10       18.89       20.64     24.50 o 
   0  12  10        5.62        5.01     16.38 o 
   1  12  10        1.85       -0.14     17.40 o 
   2  12  10        0.01       -5.70     17.30 o 
   3  12  10       22.28       30.73     18.00 o 
   4  12  10        2.27        3.13     19.28 o 
   5  12  10        0.04        1.33     23.77 o 
  -4  13  10        1.01        6.41     27.00 o 
  -3  13  10       14.31       29.37     28.29 o 
  -2  13  10       23.90       -5.01     25.75 o 
  -1  13  10       11.13        7.40     24.69 o 
   0  13  10        5.15        4.78     26.23 o 
   1  13  10        3.55        5.93     18.97 o 
   2  13  10        8.07        5.78     17.99 o 
   3  13  10       17.09       15.02     19.30 o 
 -10   1  11       23.46       31.00     21.87 o 
  -9   1  11       15.45        0.98     23.00 o 
  -8   1  11        4.15        3.96      8.08 o 
  -7   1  11       17.41        6.02      9.28 o 
  -6   1  11       91.89       96.87     10.62 o 
  -5   1  11        6.46        2.72      8.37 o 
  -4   1  11       29.80       33.81      6.45 o 
  -3   1  11        3.74        1.47      6.22 o 
  -2   1  11      107.93      119.20      6.68 o 
  -1   1  11       11.84       11.06      7.16 o 
   0   1  11      144.84      131.62      7.14 o 
   1   1  11        0.22       -1.23      6.76 o 
   2   1  11      601.35      610.34     11.95 o 
   3   1  11      333.73      337.83     10.07 o 
   4   1  11       11.56       16.58      8.52 o 
   5   1  11        7.87        6.95      5.91 o 
   6   1  11        3.15        2.72      6.08 o 
   7   1  11        0.81        6.52     17.67 o 
   8   1  11        0.76       -5.05     21.90 o 
   9   1  11        2.93        6.50     24.20 o 
 -10   2  11        0.65       -0.10     25.71 o 
  -9   2  11        0.14        2.43     24.24 o 
  -8   2  11        0.52        3.16     11.23 o 
  -7   2  11       53.74       43.33      9.01 o 
  -6   2  11       14.87        7.26     10.59 o 
  -5   2  11      161.08      144.64      9.11 o 
  -4   2  11      155.97      145.27      6.46 o 
  -3   2  11       19.53       17.17      6.56 o 
  -2   2  11      453.04      477.30      9.02 o 
  -1   2  11        0.33       -1.81      9.63 o 
   0   2  11        0.12       -0.16      6.52 o 
   1   2  11       88.00       80.13      5.37 o 
   2   2  11       97.49       89.52      7.45 o 
   3   2  11      219.95      224.00      7.53 o 
   4   2  11       27.49       18.44      5.26 o 
   5   2  11       13.61       10.80      3.22 o 
   6   2  11       51.10       39.84      5.83 o 
   7   2  11        0.05       15.23     19.05 o 
   8   2  11        9.13       16.06     19.33 o 
   9   2  11        0.00       17.01     21.87 o 
 -10   3  11        0.78        8.51     26.63 o 
  -9   3  11       42.78       39.48     16.23 o 
  -8   3  11        0.45        0.98     11.50 o 
  -7   3  11       12.79       15.27      9.19 o 
  -6   3  11      129.40      136.89     11.54 o 
  -5   3  11       18.19       11.41     10.52 o 
  -4   3  11      107.68      120.95     10.27 o 
  -3   3  11       35.30       35.96      6.08 o 
  -2   3  11       35.01       41.42      7.00 o 
  -1   3  11       80.47       79.13      6.82 o 
   0   3  11       68.78       55.90      8.76 o 
   1   3  11        4.74        2.17      5.78 o 
   2   3  11       14.76        8.56      7.59 o 
   3   3  11       64.08       47.65     10.37 o 
   4   3  11       83.26       71.22     16.58 o 
   5   3  11        3.00       -2.66     12.26 o 
   6   3  11        7.15       18.40      9.57 o 
   7   3  11       12.91        8.40     18.40 o 
   8   3  11        4.24        3.29     19.70 o 
   9   3  11        1.57       14.77     21.33 o 
 -10   4  11       16.45       21.88     17.46 o 
  -9   4  11       26.39       25.76     17.28 o 
  -8   4  11        0.60       -0.29     10.81 o 
  -7   4  11        5.15        1.89     12.73 o 
  -6   4  11       17.69       15.39     11.17 o 
  -5   4  11      838.35      876.98     25.37 o 
  -4   4  11       31.44       30.35      9.96 o 
  -3   4  11      102.80       81.38      6.88 o 
  -2   4  11      238.79      225.97      7.45 o 
  -1   4  11       21.49       23.86      4.85 o 
   0   4  11       24.30       25.19      7.20 o 
   1   4  11       14.02       20.40     14.49 o 
   2   4  11      115.95      104.69     12.69 o 
   3   4  11       18.45        0.33     18.99 o 
   4   4  11       22.69       22.21     17.41 o 
   5   4  11        6.15       -2.04     16.66 o 
   6   4  11       51.74       60.73     18.72 o 
   7   4  11        7.95       -0.74     19.50 o 
   8   4  11       12.40       17.04     19.42 o 
   9   4  11       16.19       21.13     21.15 o 
 -10   5  11        0.35        9.41     23.03 o 
  -9   5  11       37.55       34.60     17.56 o 
  -8   5  11        2.24        7.18     16.46 o 
  -7   5  11       26.31       30.48     15.47 o 
  -6   5  11      153.78      156.23     12.35 o 
  -5   5  11        4.82        4.97     10.95 o 
  -4   5  11       13.35        3.21      9.22 o 
  -3   5  11      352.81      348.78      8.68 o 
  -2   5  11       24.72       22.31      9.14 o 
  -1   5  11      214.61      201.59      8.65 o 
   0   5  11      514.41      538.99     11.55 o 
   1   5  11        1.72        4.34      5.69 o 
   2   5  11       19.42       10.73      7.70 o 
   3   5  11      165.28      174.86     14.96 o 
   4   5  11      142.23      139.43     10.23 o 
   5   5  11       75.54       66.09     21.85 o 
   6   5  11        0.02       -5.50     26.03 o 
   7   5  11        5.93       -9.22     26.54 o 
   8   5  11        4.07        2.41     20.23 o 
  -9   6  11       13.06       19.58     18.46 o 
  -8   6  11        6.27       -1.99     17.21 o 
  -7   6  11       10.29       -3.28     16.68 o 
  -6   6  11        1.23        8.98     16.21 o 
  -5   6  11      336.51      350.73     14.25 o 
  -4   6  11       54.52       52.80      9.57 o 
  -3   6  11       72.54       75.80     13.08 o 
  -2   6  11      337.10      306.81     11.64 o 
  -1   6  11       22.62       26.41      6.13 o 
   0   6  11        5.03       10.99      9.41 o 
   1   6  11        8.87       12.75      7.38 o 
   2   6  11      207.31      205.96     11.38 o 
   3   6  11        0.26        5.41      6.23 o 
   4   6  11        0.40       10.79     16.10 o 
   5   6  11        0.23       -2.91     27.91 o 
   6   6  11       19.59        2.72     25.87 o 
   7   6  11        3.92       -0.90     26.21 o 
   8   6  11       13.81       22.28     29.28 o 
  -9   7  11        0.02      -12.78     20.69 o 
  -8   7  11       18.91        2.08     18.62 o 
  -7   7  11       53.22       46.78     18.23 o 
  -6   7  11        7.28       21.37     17.38 o 
  -5   7  11        9.75        0.93     14.86 o 
  -4   7  11       62.30       46.19      7.31 o 
  -3   7  11      209.35      208.26     16.51 o 
  -2   7  11       46.84       37.44      6.65 o 
  -1   7  11       46.36       49.32      8.03 o 
   0   7  11      202.48      220.92     12.41 o 
   1   7  11        3.46        5.89      8.79 o 
   2   7  11      304.27      233.66     15.15 o 
   3   7  11        3.31        9.32     17.66 o 
   4   7  11      176.01      160.48     18.08 o 
   5   7  11       56.64       35.77     24.68 o 
   6   7  11       21.61       16.92     27.85 o 
   7   7  11        1.81        0.57     31.33 o 
   8   7  11        3.09       18.55     31.13 o 
  -8   8  11        0.08        4.29     23.04 o 
  -7   8  11        0.20       17.90     18.79 o 
  -6   8  11       11.40       15.23     18.81 o 
  -5   8  11       77.02       74.17     16.59 o 
  -4   8  11       55.74       48.69     15.71 o 
  -3   8  11        4.31        1.53     15.48 o 
  -2   8  11       93.84       82.52      9.78 o 
  -1   8  11      115.56      101.48     12.60 o 
   0   8  11        0.30       -7.57      9.51 o 
   1   8  11       95.27      121.08     11.04 o 
   2   8  11      130.42      139.38      8.54 o 
   3   8  11        0.88        1.64     20.66 o 
   4   8  11       73.02       66.76     19.54 o 
   5   8  11       80.29       87.05     26.30 o 
   6   8  11       17.86       37.21     30.32 o 
   7   8  11        0.73       -9.02     30.53 o 
  -7   9  11      106.37      138.30     18.96 o 
  -6   9  11       19.80       21.82     16.75 o 
  -5   9  11      207.94      215.23     19.03 o 
  -4   9  11        0.06        9.82     16.91 o 
  -3   9  11       74.75       87.37     16.74 o 
  -2   9  11        2.60        5.09     15.70 o 
  -1   9  11        4.97        7.34     10.71 o 
   0   9  11      164.24      191.62     15.32 o 
   1   9  11        0.77       11.85     11.45 o 
   2   9  11       48.47       46.08     19.35 o 
   3   9  11       15.46       20.52     19.98 o 
   4   9  11        7.06        2.11     22.77 o 
   5   9  11       24.44       -1.01     27.78 o 
   6   9  11       12.81        3.37     33.80 o 
  -7  10  11       16.80        1.93     27.78 o 
  -6  10  11       35.80       40.88     19.08 o 
  -5  10  11      196.27      181.69     19.29 o 
  -4  10  11       56.36       57.18     18.61 o 
  -3  10  11        0.06       10.32     17.65 o 
  -2  10  11       89.71      107.62     17.21 o 
  -1  10  11       24.58       16.05     11.22 o 
   0  10  11       24.59       14.31     11.92 o 
   1  10  11        4.71       15.65     15.88 o 
   2  10  11       88.25       93.58     16.32 o 
   3  10  11        9.78        8.30     21.59 o 
   4  10  11        0.71        4.40     26.99 o 
   5  10  11       10.61       17.04     28.37 o 
  -5  11  11       59.80       39.00     20.10 o 
  -4  11  11       92.66      110.47     20.05 o 
  -3  11  11        0.06        8.33     19.49 o 
  -2  11  11       15.41        3.75     17.54 o 
  -1  11  11        0.16        3.95     31.62 o 
   0  11  11       37.84       36.22     15.78 o 
   1  11  11       59.42       83.19     17.08 o 
   2  11  11       24.70       25.23     16.79 o 
   3  11  11       17.10       32.09     18.07 o 
   4  11  11       34.07       44.22     22.61 o 
  -4  12  11       11.75       26.22     20.59 o 
  -3  12  11        3.24       23.91     20.23 o 
  -2  12  11       91.31       96.16     27.44 o 
  -1  12  11       21.31       22.24     25.89 o 
   0  12  11        4.27        7.44     25.77 o 
   1  12  11       18.15       33.34     18.35 o 
   2  12  11        7.17        9.92     16.89 o 
   3  12  11       21.33       19.17     18.52 o 
 -10   0  12       60.84       85.89     35.49 o 
  -9   0  12       19.83       42.72     32.88 o 
  -8   0  12       35.33       25.17     34.28 o 
  -7   0  12        5.79       10.87     14.78 o 
  -6   0  12        9.76        1.33     19.13 o 
  -5   0  12       24.66        5.83     19.91 o 
  -4   0  12      612.88      651.54     20.79 o 
  -3   0  12       12.43        1.80      8.90 o 
  -2   0  12       55.48       62.26      9.51 o 
  -1   0  12      285.86      315.38     10.64 o 
   0   0  12       67.69       69.08     12.88 o 
   1   0  12      514.73      550.83     21.49 o 
   2   0  12      355.78      352.14     24.95 o 
   3   0  12     1568.19     1516.60     36.80 o 
   4   0  12        7.83       -6.43     20.66 o 
   5   0  12       10.10        2.84     11.51 o 
   6   0  12        1.55       13.83     21.64 o 
   7   0  12        8.34       10.66     22.85 o 
   8   0  12        3.18       10.45     35.45 o 
  -9   1  12        1.40        3.96     24.79 o 
  -8   1  12       57.93       51.04     22.99 o 
  -7   1  12        2.20        9.41     10.59 o 
  -6   1  12       33.54       25.19     10.95 o 
  -5   1  12        8.77        9.93      8.82 o 
  -4   1  12        0.09        0.54      6.92 o 
  -3   1  12       96.10      118.41      7.31 o 
  -2   1  12      153.98      175.85      7.15 o 
  -1   1  12      260.89      257.27      8.05 o 
   0   1  12      353.98      353.91      9.29 o 
   1   1  12      232.47      248.83      9.93 o 
   2   1  12      651.21      624.67      7.98 o 
   3   1  12      362.13      369.89     10.53 o 
   4   1  12       13.64        8.82      7.80 o 
   5   1  12      136.65      118.72      7.08 o 
   6   1  12       11.00       27.43     15.52 o 
   7   1  12        5.40       -5.47     19.56 o 
   8   1  12       21.03       16.09     19.16 o 
  -9   2  12       33.75       53.86     26.23 o 
  -8   2  12      118.39      114.56     24.57 o 
  -7   2  12       23.29       28.46     11.19 o 
  -6   2  12      104.63      110.22     11.77 o 
  -5   2  12       56.20       70.74      9.23 o 
  -4   2  12      255.40      285.47      7.40 o 
  -3   2  12        9.36        7.49      6.51 o 
  -2   2  12      121.44      130.39      7.62 o 
  -1   2  12      135.81      151.86     10.00 o 
   0   2  12       18.42       25.78      6.73 o 
   1   2  12        1.41        1.47      7.66 o 
   2   2  12        0.25       -2.43      7.62 o 
   3   2  12       22.60       22.99      5.92 o 
   4   2  12       47.78       42.12      9.49 o 
   5   2  12        0.24        2.78      9.47 o 
   6   2  12        7.71       -1.74     17.92 o 
   7   2  12       36.13       38.96     18.43 o 
   8   2  12        1.60       -1.46     20.19 o 
  -9   3  12        3.64      -13.00     24.52 o 
  -8   3  12        1.59        0.46     23.24 o 
  -7   3  12        1.67       -0.73     11.37 o 
  -6   3  12      156.67      162.84     12.43 o 
  -5   3  12       39.79       35.66      9.37 o 
  -4   3  12        0.08        5.36     10.24 o 
  -3   3  12       84.70       84.96      7.23 o 
  -2   3  12      141.81      148.71      8.27 o 
  -1   3  12        4.32        3.25      9.81 o 
   0   3  12      200.52      214.26     10.82 o 
   1   3  12       90.80       82.24      8.96 o 
   2   3  12       26.97       28.97      9.77 o 
   3   3  12       12.82       18.66      8.48 o 
   4   3  12        0.01       -2.68     13.61 o 
   5   3  12       20.91       21.98     15.18 o 
   6   3  12       26.40       28.14     19.75 o 
   7   3  12        1.73       -2.23     20.48 o 
   8   3  12       24.58       19.29     20.52 o 
  -9   4  12        4.28       26.16     24.01 o 
  -8   4  12       94.80       75.87     25.14 o 
  -7   4  12        0.41       -5.02     11.37 o 
  -6   4  12        0.19       -1.09     15.25 o 
  -5   4  12       56.37       47.89     12.05 o 
  -4   4  12      174.28      177.08     12.03 o 
  -3   4  12        4.93        6.49      5.17 o 
  -2   4  12       85.66       82.75      7.46 o 
  -1   4  12       92.00       99.27      6.26 o 
   0   4  12        0.41        5.85      4.86 o 
   1   4  12       11.25        7.37     11.64 o 
   2   4  12       43.46       55.73     12.57 o 
   3   4  12      104.63      116.91     12.72 o 
   4   4  12       10.72        9.27     14.12 o 
   5   4  12        5.56       -3.37     14.35 o 
   6   4  12       12.74       18.49     20.52 o 
   7   4  12        6.37       -1.45     21.31 o 
   8   4  12        0.00        2.44     21.83 o 
  -9   5  12        1.11       29.13     26.26 o 
  -8   5  12       72.49       42.88     24.91 o 
  -7   5  12       96.27      101.83     16.58 o 
  -6   5  12        1.63        3.04     16.05 o 
  -5   5  12       19.96        6.79     15.70 o 
  -4   5  12       69.17       67.62     11.51 o 
  -3   5  12       53.32       47.80      7.25 o 
  -2   5  12       65.90       55.83      7.37 o 
  -1   5  12        3.41        9.78      9.96 o 
   0   5  12      111.81      120.88      8.98 o 
   1   5  12       86.63       94.94     12.94 o 
   2   5  12       12.14       16.18     11.75 o 
   3   5  12        0.10       -2.44     15.51 o 
   4   5  12       45.98       45.11     15.85 o 
   5   5  12       17.43       14.20     16.81 o 
   6   5  12        7.89       27.04     26.62 o 
   7   5  12        0.82        4.86     20.84 o 
  -8   6  12        1.77        8.89     25.90 o 
  -7   6  12       18.68        3.78     16.80 o 
  -6   6  12       17.18       20.55     17.34 o 
  -5   6  12       24.89       32.43     16.68 o 
  -4   6  12        0.06       -4.29     10.54 o 
  -3   6  12        0.75        2.32     10.00 o 
  -2   6  12       70.61       79.12     11.26 o 
  -1   6  12        3.10        0.53     10.33 o 
   0   6  12      114.01      120.43     10.30 o 
   1   6  12       26.40       10.30     13.38 o 
   2   6  12       66.21       73.62     16.91 o 
   3   6  12        1.24        5.71     16.77 o 
   4   6  12       37.00       43.03     17.37 o 
   5   6  12       15.89       23.97     19.64 o 
   6   6  12        0.76       21.09     27.19 o 
   7   6  12        1.56       26.17     31.12 o 
  -8   7  12       15.10       -6.22     25.79 o 
  -7   7  12       43.62       62.49     36.75 o 
  -6   7  12        3.31        1.04     17.33 o 
  -5   7  12        1.36       10.57     17.42 o 
  -4   7  12       35.38       40.07     14.90 o 
  -3   7  12       88.78      105.48     15.66 o 
  -2   7  12        8.25        7.82      6.64 o 
  -1   7  12       51.79       67.26     19.41 o 
   0   7  12      108.84      112.94     11.60 o 
   1   7  12       11.24       14.30     18.94 o 
   2   7  12       12.50       27.25     17.04 o 
   3   7  12        5.66       -2.40     18.45 o 
   4   7  12       56.18       75.46     18.81 o 
   5   7  12        4.19       -6.97     23.81 o 
   6   7  12       16.39       -4.38     42.84 o 
  -7   8  12       18.24       21.80     27.10 o 
  -6   8  12       34.37       33.06     19.25 o 
  -5   8  12      227.45      219.13     17.42 o 
  -4   8  12        0.00        2.33     15.89 o 
  -3   8  12       11.20       10.06     15.39 o 
  -2   8  12        5.41       25.56     14.20 o 
  -1   8  12        1.23        7.70     11.74 o 
   0   8  12      118.59       76.39     23.60 o 
   1   8  12       97.69       90.61     20.87 o 
   2   8  12       34.87       34.46     20.76 o 
   3   8  12       22.52       22.54     19.33 o 
   4   8  12       20.27       28.49     18.71 o 
   5   8  12        0.57       -4.33     20.59 o 
   6   8  12        0.10       -8.80     44.52 o 
  -6   9  12       72.31       62.95     19.86 o 
  -5   9  12       24.51       17.30     18.36 o 
  -4   9  12        8.10       14.45     17.48 o 
  -3   9  12       13.90        7.83     16.47 o 
  -2   9  12        9.53       18.44     15.44 o 
  -1   9  12        2.38        9.69     14.41 o 
   0   9  12        7.96        1.93     14.65 o 
   1   9  12       16.97       11.38     21.67 o 
   2   9  12        4.18       13.61     19.86 o 
   3   9  12        7.90        6.14     20.58 o 
   4   9  12        0.01       10.14     23.11 o 
   5   9  12        7.61       12.12     27.88 o 
  -5  10  12      108.29      120.30     19.55 o 
  -4  10  12       53.87       39.76     18.77 o 
  -3  10  12       21.15       15.58     17.93 o 
  -2  10  12        0.05       -1.30     16.97 o 
  -1  10  12        0.84       -0.74     16.46 o 
   0  10  12       13.90       18.96     24.32 o 
   1  10  12        4.09       -0.12     16.80 o 
   2  10  12        5.55       18.05     21.92 o 
   3  10  12        0.17        7.95     21.73 o 
   4  10  12        0.50      -11.29     23.86 o 
  -4  11  12        9.96       14.97     19.74 o 
  -3  11  12        0.00       -6.35     19.39 o 
  -2  11  12        0.75       -1.85     26.48 o 
  -1  11  12        0.00       -4.08     25.34 o 
   0  11  12        4.74       19.58     25.29 o 
   1  11  12        1.23        4.48     27.39 o 
   2  11  12        5.65       16.79     18.65 o 
  -9   1  13        4.27        8.83     25.04 o 
  -8   1  13       17.69       14.61     24.73 o 
  -7   1  13        8.27        8.34     11.69 o 
  -6   1  13       12.68       12.94     11.74 o 
  -5   1  13       11.89        8.25     13.14 o 
  -4   1  13        4.51        4.67      9.09 o 
  -3   1  13       19.16       18.99      6.89 o 
  -2   1  13        1.83       -7.20      7.43 o 
  -1   1  13      168.80      174.02      8.14 o 
   0   1  13      165.43      161.20      8.63 o 
   1   1  13       15.80       21.48      9.05 o 
   2   1  13        5.09        1.38     13.67 o 
   3   1  13       20.88       22.72     14.35 o 
   4   1  13       22.36        9.11     13.92 o 
   5   1  13        0.24       -7.49     18.14 o 
   6   1  13        0.15       -4.35     21.48 o 
   7   1  13        2.89       19.74     20.75 o 
  -8   2  13        5.25        4.11     23.91 o 
  -7   2  13       27.22       11.96     11.93 o 
  -6   2  13        1.15        5.99     11.97 o 
  -5   2  13       53.21       51.78     12.23 o 
  -4   2  13        0.00       -4.56      9.15 o 
  -3   2  13       36.62       39.41      8.13 o 
  -2   2  13        6.01       -0.44      7.45 o 
  -1   2  13       33.34       36.31      7.24 o 
   0   2  13      334.24      336.86      9.15 o 
   1   2  13       54.80       50.43      7.91 o 
   2   2  13       38.24       33.94      9.32 o 
   3   2  13       58.45       65.10      9.55 o 
   4   2  13        1.36        7.25     12.89 o 
   5   2  13        4.32        3.26     21.20 o 
   6   2  13        0.47        6.85     20.57 o 
   7   2  13        4.84       21.09     21.34 o 
  -8   3  13       27.36       27.51     25.04 o 
  -7   3  13       10.55        8.02     14.85 o 
  -6   3  13        4.76        7.62     12.16 o 
  -5   3  13       10.34       10.78     12.14 o 
  -4   3  13        2.22       -2.01     10.14 o 
  -3   3  13        3.94        3.35      9.66 o 
  -2   3  13       69.83       72.35      7.86 o 
  -1   3  13        6.81       13.56      9.45 o 
   0   3  13        0.61        6.86      7.26 o 
   1   3  13        6.79        3.07      9.27 o 
   2   3  13        9.50        8.99     11.60 o 
   3   3  13       15.23        9.35     11.72 o 
   4   3  13        5.52       11.99     16.33 o 
   5   3  13        1.99        3.75     19.03 o 
   6   3  13        9.93       20.90     19.86 o 
   7   3  13        3.56       11.01     21.47 o 
  -8   4  13      107.76      121.97     27.70 o 
  -7   4  13        1.48        7.77     15.07 o 
  -6   4  13       60.84       58.81     13.23 o 
  -5   4  13        0.29       -6.22     17.96 o 
  -4   4  13       17.60       14.85     15.07 o 
  -3   4  13       80.90       91.42     14.54 o 
  -2   4  13        1.45       -2.94      9.93 o 
  -1   4  13       71.69       67.83      6.42 o 
   0   4  13       91.16       86.25     12.87 o 
   1   4  13       41.38       35.94     11.20 o 
   2   4  13        7.36       23.61     13.88 o 
   3   4  13        0.37       -3.16     14.00 o 
   4   4  13       28.69       21.51     12.91 o 
   5   4  13       12.14       14.13     18.88 o 
   6   4  13        6.92       25.38     21.39 o 
   7   4  13        0.49        1.82     27.00 o 
  -8   5  13       39.67       42.13     27.13 o 
  -7   5  13        5.14       16.11     23.82 o 
  -6   5  13       25.74       32.58     16.77 o 
  -5   5  13        0.08       -0.55     16.10 o 
  -4   5  13       10.97        9.62     15.21 o 
  -3   5  13       21.18       24.50     14.65 o 
  -2   5  13       84.68       82.05     18.98 o 
  -1   5  13        9.45       15.70     11.19 o 
   0   5  13       35.42       21.93     18.56 o 
   1   5  13       76.82       83.42     11.72 o 
   2   5  13       77.26       94.52     15.87 o 
   3   5  13        9.00       21.45     15.49 o 
   4   5  13       10.07       13.56     16.40 o 
   5   5  13        4.20        7.52     18.38 o 
   6   5  13        0.67        4.99     25.86 o 
  -7   6  13       18.63       22.63     25.20 o 
  -6   6  13       41.69       40.73     17.86 o 
  -5   6  13        8.89        9.35     16.87 o 
  -4   6  13       22.71       23.48     16.47 o 
  -3   6  13        4.49        3.93     14.34 o 
  -2   6  13        0.09        1.90     19.89 o 
  -1   6  13      155.38      162.96     26.27 o 
   0   6  13        8.10        1.71     18.34 o 
   1   6  13       77.60       73.85     16.68 o 
   2   6  13       30.08       32.92     16.40 o 
   3   6  13        1.41       26.51     17.03 o 
   4   6  13       33.07       36.99     17.32 o 
   5   6  13       18.08        4.03     20.20 o 
   6   6  13        0.69        2.98     27.67 o 
  -6   7  13       20.42       15.93     18.78 o 
  -5   7  13        2.29        5.01     18.03 o 
  -4   7  13        1.13       -1.60     16.32 o 
  -3   7  13       11.81       20.95     15.47 o 
  -2   7  13       74.93       59.96     13.92 o 
  -1   7  13       50.16       43.59     20.30 o 
   0   7  13        3.32        6.21     24.01 o 
   1   7  13       72.76       71.09     20.39 o 
   2   7  13       21.82       19.74     18.04 o 
   3   7  13       22.08       18.80     18.85 o 
   4   7  13        0.09        4.47     20.94 o 
   5   7  13        7.78       11.26     20.63 o 
  -6   8  13        0.02        5.00     20.33 o 
  -5   8  13        3.16       -8.78     21.05 o 
  -4   8  13       91.64       79.32     16.82 o 
  -3   8  13        3.50       -1.72     17.47 o 
  -2   8  13        4.48        7.50     15.03 o 
  -1   8  13       94.48      122.05     22.25 o 
   0   8  13       11.28        6.48     20.68 o 
   1   8  13       17.45       38.55     21.59 o 
   2   8  13       53.47       54.02     19.07 o 
   3   8  13       15.86        1.78     19.24 o 
   4   8  13        2.07       -5.64     21.55 o 
  -5   9  13        7.02       23.25     18.56 o 
  -4   9  13        0.15       -0.69     18.02 o 
  -3   9  13       36.15       52.60     17.41 o 
  -2   9  13        9.02       23.14     22.56 o 
  -1   9  13        0.01       -7.62     22.78 o 
   0   9  13        1.15       -2.51     22.69 o 
   1   9  13        4.88       29.37     28.28 o 
   2   9  13        5.08       18.38     20.91 o 
   3   9  13       22.60       30.96     24.54 o 
  -3  10  13        0.09        6.60     17.26 o 
  -2  10  13        4.61        1.29     29.45 o 
  -1  10  13       63.26       77.67     25.12 o 
   0  10  13        4.12       17.53     24.36 o 
   1  10  13        1.67        5.85     20.61 o 
   2  10  13        2.95       13.21     22.56 o 
  -7   0  14       60.11       71.85     34.85 o 
  -6   0  14        0.01       -1.50     18.44 o 
  -5   0  14       44.43       37.45     18.40 o 
  -4   0  14        1.58       -7.83     17.88 o 
  -3   0  14       50.66       67.39     17.11 o 
  -2   0  14      280.08      288.72     17.90 o 
  -1   0  14      216.54      199.36     16.41 o 
   0   0  14      733.72      757.99     25.69 o 
   1   0  14       24.22       29.66     18.52 o 
   2   0  14       32.00       26.60     20.67 o 
   3   0  14       18.92        8.00     21.57 o 
   4   0  14        0.80      -12.22     30.33 o 
   5   0  14       25.27       18.37     23.58 o 
   6   0  14        0.19       -2.98     32.62 o 
  -7   1  14       26.08       31.73     35.89 o 
  -6   1  14        2.81       -2.29     12.89 o 
  -5   1  14       28.10       27.44     12.71 o 
  -4   1  14       35.21       30.55     12.65 o 
  -3   1  14       93.10       86.21     12.13 o 
  -2   1  14       95.21      114.26     11.45 o 
  -1   1  14       87.07       72.89      9.77 o 
   0   1  14      206.13      209.72     14.12 o 
   1   1  14        4.45       -2.23     13.15 o 
   2   1  14       56.50       68.38     14.51 o 
   3   1  14        8.55       17.58     14.58 o 
   4   1  14        7.31        9.86     16.72 o 
   5   1  14        0.13        8.62     15.50 o 
   6   1  14       14.45       18.64     16.68 o 
  -7   2  14       33.85       43.19     24.56 o 
  -6   2  14        8.25        4.15     12.84 o 
  -5   2  14       32.80       30.28     14.73 o 
  -4   2  14        0.36       -2.01     18.07 o 
  -3   2  14       20.79       28.59     11.67 o 
  -2   2  14        1.45       -2.05     11.14 o 
  -1   2  14       20.81        3.20     10.44 o 
   0   2  14        1.14       12.34     12.60 o 
   1   2  14      140.56      148.08     13.94 o 
   2   2  14        6.72        6.30     13.02 o 
   3   2  14        0.03       -6.28     13.21 o 
   4   2  14       19.11       15.64     19.65 o 
   5   2  14        1.77       -0.94     19.27 o 
   6   2  14        3.89       -4.82     21.55 o 
  -7   3  14        1.09       16.47     24.56 o 
  -6   3  14       12.75       21.29     13.41 o 
  -5   3  14       27.89       19.67     13.17 o 
  -4   3  14        2.72        2.95     12.75 o 
  -3   3  14       18.78       17.16     14.85 o 
  -2   3  14       28.52       21.56     14.29 o 
  -1   3  14       61.92       55.51     12.76 o 
   0   3  14       32.03       12.63     20.23 o 
   1   3  14        0.36        3.91     17.48 o 
   2   3  14        1.58       16.69     18.17 o 
   3   3  14       34.68       56.75     16.39 o 
   4   3  14        2.83       -2.32     20.29 o 
   5   3  14        3.60       -9.95     22.53 o 
  -7   4  14       55.10       42.69     25.45 o 
  -6   4  14        4.25        3.75     13.46 o 
  -5   4  14        6.47       -0.61     13.47 o 
  -4   4  14       19.95       17.90     13.04 o 
  -3   4  14        6.31        5.59     12.50 o 
  -2   4  14        4.40       -7.40     27.43 o 
  -1   4  14        6.95       28.25     31.99 o 
   0   4  14       29.45       32.77     16.75 o 
   1   4  14        6.96       13.68     13.57 o 
   2   4  14        4.86       -3.00     12.18 o 
   3   4  14        0.13       -0.44     16.93 o 
   4   4  14        8.81        8.62     19.70 o 
   5   4  14        1.78       -8.29     20.81 o 
  -6   5  14       19.96       24.72     14.02 o 
  -5   5  14       15.70        9.17     17.15 o 
  -4   5  14        0.00        6.79     15.80 o 
  -3   5  14       20.07       16.57     17.47 o 
  -2   5  14       44.84       63.66     31.12 o 
  -1   5  14       11.02       12.55     18.23 o 
   0   5  14        4.76       18.50     20.84 o 
   1   5  14        8.16       -1.15     15.41 o 
   2   5  14       14.86       24.97     15.03 o 
   3   5  14        1.79       10.06     15.98 o 
   4   5  14        2.58       15.46     21.15 o 
   5   5  14        0.00       -7.17     19.50 o 
  -5   6  14        6.52        6.41     17.78 o 
  -4   6  14       13.19        9.72     16.71 o 
  -3   6  14       13.25       21.40     17.63 o 
  -2   6  14        0.02       -4.32     20.53 o 
  -1   6  14        0.28        5.41     20.45 o 
   0   6  14        1.27       -0.07     18.71 o 
   1   6  14       33.36       36.43     17.36 o 
   2   6  14       34.81       30.97     16.51 o 
   3   6  14        0.71       -1.54     17.59 o 
   4   6  14        1.43       -2.52     42.93 o 
  -5   7  14        4.59       -2.66     23.17 o 
  -4   7  14        4.63        3.33     19.57 o 
  -3   7  14       28.93       28.82     22.81 o 
  -2   7  14        1.64       -3.32     20.73 o 
  -1   7  14        0.07        9.05     21.91 o 
   0   7  14        5.57        2.08     22.61 o 
   1   7  14       13.94        1.51     17.87 o 
   2   7  14        0.75        3.41     18.42 o 
   3   7  14        6.22        2.49     18.90 o 
  -3   8  14        9.15       17.67     31.19 o 
  -2   8  14       16.38        6.03     22.20 o 
  -1   8  14        0.52        4.27     21.79 o 
   0   8  14        6.48        7.87     26.86 o 
   1   8  14       12.32       18.89     19.75 o 
   2   8  14        9.31        4.49     22.78 o 
  -6   1  15        6.44       10.55     17.01 o 
  -5   1  15        6.69       -0.57     13.84 o 
  -4   1  15       30.69       28.36     13.20 o 
  -3   1  15       34.85       34.78     12.61 o 
  -2   1  15        6.28        2.77     14.04 o 
  -1   1  15        1.16       -3.57     14.59 o 
   0   1  15       18.66       27.14     13.45 o 
   1   1  15       51.51       29.30     17.91 o 
   2   1  15        2.51        5.68     31.30 o 
   3   1  15        0.26       -4.59     17.78 o 
   4   1  15        6.23        7.96     20.27 o 
  -5   2  15        1.90        5.45     14.03 o 
  -4   2  15       14.83       12.17     13.25 o 
  -3   2  15       66.81       52.40     12.73 o 
  -2   2  15        0.00       -0.49     14.49 o 
  -1   2  15       31.05       14.88     19.16 o 
   0   2  15       57.69       49.43     17.80 o 
   1   2  15        6.96       26.61     18.54 o 
   2   2  15        1.18        2.48     21.44 o 
   3   2  15        0.71       15.03     20.34 o 
   4   2  15        6.25        4.03     20.36 o 
  -5   3  15        6.25        0.76     16.15 o 
  -4   3  15        0.38       14.00     15.84 o 
  -3   3  15        0.81        0.43     14.24 o 
  -2   3  15        0.51       -2.08     18.85 o 
  -1   3  15        0.24        0.23     18.93 o 
   0   3  15        1.98       10.06     17.45 o 
   1   3  15        7.00       17.23     18.91 o 
   2   3  15        1.04       -0.78     18.73 o 
   3   3  15        0.70      -10.08     24.96 o 
   4   3  15        2.60        3.54     21.67 o 
  -5   4  15        1.04       -1.62     14.13 o 
  -4   4  15       16.73       16.43     13.80 o 
  -3   4  15        1.89        7.66     16.07 o 
  -2   4  15        0.04        1.38     18.16 o 
  -1   4  15        6.87       15.85     20.45 o 
   0   4  15        0.00       -9.48     22.45 o 
   1   4  15       14.22       26.00     18.36 o 
   2   4  15        7.82        3.09     17.99 o 
   3   4  15        1.28        8.68     21.64 o 
  -4   5  15        3.90        3.62     16.97 o 
  -3   5  15       14.70       34.45     31.36 o 
  -2   5  15       14.32       10.02     32.60 o 
  -1   5  15       35.08       15.59     35.61 o 
   0   5  15        1.77       -0.77     18.74 o 
   1   5  15        3.08       -6.30     27.43 o 
   2   5  15        0.44        6.04     18.85 o 
  -3   6  15        0.38       10.52     33.12 o 
  -2   6  15        3.38        7.01     34.73 o 
  -1   6  15        9.73        6.35     20.16 o 
   0   6  15        1.96       18.35     21.22 o 
   1   6  15        9.10       24.64     31.45 o 
  -3   0  16      222.12      210.18     31.23 o 
  -2   0  16        0.41      -16.40     28.45 o 
  -1   0  16        7.64       22.25     29.99 o 
   0   0  16       15.77       25.56     30.84 o 
   1   0  16        7.65      -10.96     34.86 o 
  -3   1  16       44.68       33.75     19.72 o 
  -2   1  16        0.01        3.26     19.91 o 
  -1   1  16       24.20       27.89     17.04 o 
   0   1  16        0.29        4.21     17.97 o 
   1   1  16        4.59       -1.44     22.34 o 
  -2   2  16       58.92       40.85     20.45 o 
  -1   2  16        9.38       -0.31     16.75 o 
   0   2  16        0.57        9.87     18.65 o 
   1   2  16        9.22        6.14     19.31 o 
  -1   3  16        0.02        4.91     21.53 o 
   0   3  16       18.50       10.65     19.51 o 
                                                 
